# Supplementary material for: The Effect of Manuka Honey on dHL-60 Cytokine, Chemokine, and Matrix-Degrading Enzyme Release under Inflammatory Conditions
Source: Med One. Author manuscript; Available in PMC 2019 Jun 26. (PMC6594701; doi:10.20900/mo.20190005)
Supplement: 1 [file NIHMS1026110-supplement-1.csv]

Program	xPONENT		MAGPIX
Build	4.2.1324.0
Date	10/27/2017	3:29 PM
SN	MAGPX13351704
Batch	New Batch 14
Version	1
Operator
ComputerName	MAGPIX-PC
Country Code	409
ProtocolName	HL-60 releasate Protocol 2
ProtocolVersion	1
ProtocolDescription
ProtocolDevelopingCompany	R&D
SampleVolume	50 uL
SampleWash	Off
BatchStartTime	10/27/2017 15:32
BatchStopTime	10/27/2017 16:33
BatchDescription	<None>
ProtocolPlate	Name	Milliplex Black Greiner Plate	Type	96	Plates	2
ProtocolMicrosphere	Map	BP 50 regions	Type	MagPlex	Count	16
ProtocolReporterGain	N/A
ProtocolAnalysis	Type	Quan	Mode	FitOfAllStandards
NormBead	None
ProtocolHeater	Off
Most Recent Calibration and Verification Results:
Last CAL Calibration	Passed 10/26/2017 10:12:32 AM
Last VER Verification	Passed 10/26/2017 10:13:29 AM
Last Fluidics Test	Passed 10/26/2017 10:14:44 AM
CALInfo:
Calibrator
Lot	ExpirationDate	CalibrationTime	CL1Temp	CL2Temp	RP1LongTemp	RP1ShortTemp	CL1Current	CL2Current	RP1LongCurrent	RP1ShortCurrent	CL1Factor	CL2Factor	RP1LongFactor	RP1ShortFactor	Result	MachineSerialNo
B61558	6/30/2019	10/26/2017 10:12	27.5	27.5	27.5	27.5	286	301	326	326	0.0069	0.00696	0.00396	0.11752	Pass	MAGPX13351704
AssayLotInfo:
KitName	LotNumber	ExpirationDate	Manufacturer
Kit	L120718	11/3/2017	R&D
Reagent	LotName	LotNumber	ExpirationDate	Manufacturer
Standard1						TNF alpha standard curve 3
Standard2						net MFI
Standard3					STD 1	6604.75
Standard4					STD 2	2089.5
Standard5					STD 3	660
Standard6					STD 4	209.75
Standard7					STD 5	74
					STD 6	33.5
					STD 7	9
Samples	38	Min Events	50	Per Bead
Results
DataType:	Median
Location	Sample	TNF alpha	MMP9	MMP-1	FGF-13	VEGF	IL-1 beta	IL-1ra	CCL20/MIP-3 alpha	CCL5/RANTES	CCL4/MIP-1 beta	IL-4	CXCL8/IL-8	IL-12 p70	CCL2/MCP-1	HGF	Proteinase 3	Total Events
1(1,A1)	RPMI	9	19	10	41	21	13	22	29	13	14	19	19	16	19	26	12	3252
2(1,B1)	Control 3H	10	22	10	53	29	14	154	30	18	19	20	1062.5	17	689	26	573	3672
3(1,C1)	fMLP 3H	16	24	15	87	31	17	1023	40	45	58	25	8341	18	2644	26	3716	2890
4(1,D1)	GM-CSF 3H	16	23	14	71	33	21	1149	33	37	30	26	5093	17	2569	27	4919	2829
5(1,E1)	IFN-gamma 3H	11	20	11	48	31	13	193	30	19	20	20	990	16	1011.5	25	977	3216
6(1,F1)	LPS 3H	450	32	22.5	136	40	190	6041	644.5	59	4712.5	36	15158.5	22	6365	31	3982.5	2752
7(1,G1)	IFN-gamma and LPS 3H	328	30.5	19	150	34	21	5442	309	46	4713	36	14962	21	6535	30	1113	3048
8(1,H1)	LPS and fMLP 3H	744	31	27.5	152	48	21	7895	484	198	7130	32	15360	23	2935	30	575	2568
9(1,A2)	RPMI	9	19	10	36	21.5	13	30	28	14	15	18	20	17	18	25	11	2647
10(1,B2)	Control 3H	12	20.5	11	50	30	14	356	30	22	22	20	1338.5	17	1036	25	1512	2849
11(1,C2)	fMLP 3H	14	22	13	63.5	33	16	658	36	36	56	25	7326	18	3122.5	26	1800.5	2851
12(1,D2)	GM-CSF 3H	15	23	13	61	36	18	945	33	26	30	25	5233	18	3596	25	2445	2342
13(1,E2)	IFN-gamma 3H	10	21	10	42	30	13	161.5	29	19	19	20	1024	17	1116	23	652	2805
14(1,F2)	LPS 3H	355.5	36	23	173	46	35	6192	391	57	5264	47	15183	26.5	7760	34	1429	2637
15(1,G2)	IFN-gamma and LPS 3H	325	29	17.5	132	36.5	21	5732.5	328.5	46	5127	39	14719	19.5	7192	30	1036	2293
16(1,H2)	LPS and fMLP 3H	884	33	31	152	53	23	8678.5	587	266	8910.5	36	15703	23	4724	33	742	2556
17(1,A3)	RPMI	9	19	9	43	22	13	20	27	13	14.5	18	18	15.5	18	23	11	3425
18(1,B3)	Control 3H	14	22	12	61	28	16	1057	31	34	24	20	2331	17	955	26	5241.5	3010
19(1,C3)	fMLP 3H	15	24	13	70.5	30	16	716.5	37	34	51	23	7360.5	17.5	2372	26	2349	3322
20(1,D3)	GM-CSF 3H	11	22	11	59	34	14	428	29	20	23	22	3494	17	2380	26	733	3275
21(1,E3)	IFN-gamma 3H	10	21	11	44.5	29	13	154	29	17	20	20	1280.5	16	1175.5	24	639	3300
22(1,F3)	LPS 3H	265	27	18	115	34	23	5035.5	248	38	3616	32	14521	20	4942	29	994	3076
23(1,G3)	IFN-gamma and LPS 3H	279.5	29	18	122	34	21	5192	242	40	3964	33	14636	21	5299.5	30	986	2675
24(1,H3)	LPS and fMLP 3H	807	32	31	145.5	48	23	8317.5	615	219	7591	34	15408	22	3201	31.5	631	3028
25(1,A4)	I,L,f,G 3H	153	30	18	133	41	21	5190	185	55	1240	32	15712.5	22	6382	29	1282	2797
26(1,B4)	TGF beta long 3H	10	21	11	38	41	14	211	30	17	16	20	608	16	111.5	26	1914.5	3368
27(1,C4)	TGF beta short 3H	10	20	9	41	30	14	187	28	18	20	19	1187	17	684	25	717	3108
28(1,D4)	M-CSF 3H	10	21	10	40	28	13	162	29	18	18	20	1031.5	16	900.5	24	962	2843
29(1,E4)	IL-4 3H	13	23	14	91	27	14.5	1001.5	32	24	71	38	1970	17	10046	26	1273	3266
30(1,F4)	IL-13	10	20	11.5	36	30	13	554	29	19	23	22.5	698	16	3106	24	465	3148
31(1,G4)	IL-4, IL-13 3H	12	23	12	42	28	14	1010	31	24	52	36	1363	17	7040	26	618	3057
32(1,H4)	IL4,IL13,M-CSF,TGFB 3H	10	20	12	36	29	13	785	28	44	17	24	695	16	656.5	24	1018	2959
33(1,A5)	I,L,f,G 3H	146	28	16	132	38	18	5070	207	50	1147	31	15441.5	19	5450.5	28	1060.5	2682
34(1,B5)	TGF beta long 3H	9	21	10	39	45	13	237	29.5	18	17	19	670	16	157	25	2349	3516
35(1,C5)	TGF beta short 3H	10	21	11	37	28	13	225	27	18	20	20	994	16	631	25	902	2882
36(1,D5)	M-CSF 3H	9	21	10	38	26	13	149	27	16	17	20	796	16	705	24	875	3143
37(1,E5)	IL-4 3H	15	24	13	42.5	28	15	1156.5	32	25	69	35	1963	18	9474.5	27	1800	3049
38(1,F5)	IL-13	10	20	11	35	30	13	547	28	17	22	23	619	17	2823	25	336	2937
39(1,G5)	IL-4, IL-13 3H	12	22	12	39	26.5	14	920	28	21	39	32	992.5	17	5843	24	622	2736
40(1,H5)	IL4,IL13,M-CSF,TGFB 3H	10	20	12	38	29	13	845	28	49	17	31	765	17	772	26	1083	3362
41(1,A6)	I,L,f,G 3H	185	28	17	127	36	39	4938	213	49	940	28	15577	20	4637	29	1997	2670
42(1,B6)	TGF beta long 3H	9	21	10	38	40.5	13	207	27	15	16	19	559.5	16	100	26	1964	3048
43(1,C6)	TGF beta short 3H	9	21	10	41	29	12	168	26	17	17.5	19	952	16	598	25	654.5	3066
44(1,D6)	M-CSF 3H	9	22	11	33	27.5	12	205	27	17	18	18	876.5	17	855	24	1258	2972
45(1,E6)	IL-4 3H	15	24	14	41	28	14	1152	32	24	79	37	2088	18	10641.5	26	1464	2952
46(1,F6)	IL-13	9	20	11	41	28	13	522.5	27	17	20	21	550	16	2390	25	348	3044
47(1,G6)	IL-4, IL-13 3H	10	21	11	40	27	13	887	27	19	36	36	912.5	17	5211	25	499	3110
48(1,H6)	IL4,IL13,M-CSF,TGFB 3H	10.5	20	14	43	30	13	1322	28	57	19	41	892	17	571	25	2078	3059
49(1,A7)	control 24H	13	84	14	47	50.5	15	777.5	31	35	36	36	1646.5	18	12062	28	7236	2928
50(1,B7)	fMLP 24H	14	65	16	55	54	16	1185.5	41	36	57	40	4146	20	12332	29.5	9790.5	2889
51(1,C7)	GM-CSF 24H	25	174	27	76	114	20	2448	47	64	143.5	108	6702	25	24626.5	34	12292.5	2884
52(1,D7)	IFN gamma 24H	21	89	18	57.5	45	17	918	73	38	90	61	3685	21	19333	29	6605	3239
53(1,E7)	LPS 24H	79	419	112.5	189	84	27	7963	1638	1764	7624	125	15827	29	24786	42	6614.5	3016
54(1,F7)	IFNgamma, LPS 24H	97	417	143.5	211	109.5	27	8667	2220	2337.5	9096	127	16039	28	25595.5	41	7397	2780
55(1,G7)	LPS fMLP 24H	221	595	198	242	150	41	9695	2860	3685	8924	131	15819.5	32	25398	44	4800	2688
56(1,H7)	I,L,f,G 24H	209	681	347	321	275.5	203	10064	3023	7548	8732	136	16073.5	34	26812	49.5	10166	2465
57(1,A8)	control 24H	14	96.5	14	52.5	52	15	913.5	36	36	44	38	1913	19	12316	28	7127	2948
58(1,B8)	fMLP 24H	13	59	14	127	51	15	964	35	30	42.5	33	3309	20	10320	28	7600.5	2812
59(1,C8)	GM-CSF 24H	23	190	25	96	96.5	20	2396	51	56	105	99	6063	23	24327	34	11360	2731
60(1,D8)	IFN gamma 24H	15	73	16	70.5	47	15	911	43	32	56	50	1629	20	15652	28	7182	2910
61(1,E8)	LPS 24H	96	428.5	125	205	97	27	8570.5	2101	2214	8740	124	16048	30	25288	38	7633	2748
62(1,F8)	IFNgamma, LPS 24H	95	432	144	199.5	99	46	8904.5	2346	2536	8908	116	16125	27	25505	40	10247	2176
63(1,G8)	LPS fMLP 24H	207	590	222	247.5	161	39	9797	3168	4144	9245.5	131.5	15432	31	25612.5	43	4598	2491
64(1,H8)	I,L,f,G 24H	168	752	337	306	262	205	10125	2454	7179	8110	134	16221	33	26401	48	10717.5	2514
65(1,A9)	control 24H	12.5	82	14	47	54	14	869	30	35	35	36	2034.5	18	11872	29	7664	2322
66(1,B9)	fMLP 24H	12	57	13	48	48	15	894.5	32	29	38	30	3543	18	8991	27	6769	2918
67(1,C9)	GM-CSF 24H	23	171	23	68	102	18	2218	47	50	98	94.5	6046	23	23721	34	11037	2716
68(1,D9)	IFN gamma 24H	15	71	16	44	49	15	952	37	33	51	54	1640	19	16528	30	7568	2754
69(1,E9)	LPS 24H	94.5	422	116	195	94	34	8571	1610	2012.5	8184	113	16578	29	25234.5	40	7636	2398
70(1,F9)	IFNgamma, LPS 24H	97.5	398	128	208	101	27	8698	1744	2096	8483	112	16656	28	24858	39	7614	2615
71(1,G9)	LPS fMLP 24H	210	547	214.5	261	180	40	9973	2814	4399	9309	132	16582	31	25226.5	43.5	4844	2661
72(1,H9)	I,L,f,G 24H	175.5	749.5	349.5	307	236	338	10460	2779	7277	8387	139	16569	33.5	26839	49	11920	2555
73(1,A10)	TGFB long 24H	14	103	16	57	106	19	1436	54	67	30	23	1603.5	21	2311	33	17815	2603
74(1,B10)	TGFB long 24H	12	124	14	43	124	15	1371	56	46	32	23	1249	18	3183	28.5	16713	2638
75(1,C10)	TGFB long 24H	12	119.5	14	42.5	132	16	1375	61	41	38	23	1058	18	2699	28	15699	2874
76(1,D10)	TGFB short 24H	13	81	15	50	63	16	1124	42	52	41	32	2401	19	9575	28	10612	2841
77(1,E10)	TGFB short 24H	12	99.5	14	43	60	16	1174	47	41	55	34	2340	17	10009	27	7613.5	2723
78(1,F10)	TGFB short 24H	12	106	14	41.5	61	15	1091.5	44	40	51	31	2307	18	9899.5	28	7340	2537
79(1,G10)	M-CSF 24H	16	156	16	47	60	15	953	40	52	47	47	2189	21	15279	29.5	12456	2576
80(1,H10)	M-CSF 24H	15	150.5	15	45	57	16	1031	35.5	50	39	43	1674.5	18	14058	30	12387	2736
81(1,A11)	Standard1	6379.5	15032	6604	8895	4489	7084	5581.5	5253	14086	9906	2373	6053	5954	17169	20001	6776	1818
82(1,B11)	Standard2	2032.5	3495	2484.5	3809	1427	2386	2178.5	1689	5608	3988	652.5	1996	1489	6775	8253	1922.5	1677
83(1,C11)	Standard3	632	1029.5	756	2146	440	724	869.5	554	1679	859.5	161	714	416	1520	2654	517	2141
84(1,D11)	Standard4	201	320	150	712.5	136	209	311	195	419	129.5	47.5	279	115	234	742	151	1975
85(1,E11)	Standard5	71	120	38	204	55	72	134	81	113.5	32	25	243	46	53	231	59	2077
86(1,F11)	Standard6	32	55	15	73	32	34	69	44	40	18	20	142	28	23	90	28	1882
87(1,G11)	Standard7	9	18	9	29	19.5	13	23	24	12	14	18	48	16	18	25	12	1699
88(1,H11)	M-CSF 24H	13	141	14	41	55.5	15	796	32	37	29	39	1272	18	12656.5	29	11444	2554
89(1,A12)	Standard1	6830	17410.5	6757	9034	4726	7504	5818	5623.5	14115	10040.5	2160.5	6867	5412.5	16745	20634.5	7134.5	1474
90(1,B12)	Standard2	2146.5	3868	2482	3836	1567	2545	2319	1835	5749.5	4212.5	646.5	2091	1581	7016	8838.5	1988	1589
91(1,C12)	Standard3	688	1071	802.5	2227	494	846	963	639.5	1903	996.5	179	873.5	453	1875	2765	558	1746
92(1,D12)	Standard4	218.5	341	171	810.5	146	240	356.5	220	496	161	50	369.5	131	325	841	157	2025
93(1,E12)	Standard5	77	123	36.5	209	57	79	146.5	87	123	35	26	212	47	60	233.5	57	1594
94(1,F12)	Standard6	35	58	16	87.5	31	35	68.5	46	44	18	20	184	28	25.5	91.5	27	1626
95(1,G12)	Standard7	9	19	9	33	20.5	12	21	23	13	15	18.5	37	19.5	16.5	24.5	11	1682
1(2,A1)	IL-4 24H	28	142	25	104.5	76	19	4683.5	53	66.5	288	104	3191.5	25	24323	34	12972.5	2724
2(2,B1)	IL-13 24H	22	63	21	181	53.5	17	2693	42	43	107	89	1543	22	22413	32	7336	2587
3(2,C1)	IL-4, IL-13 24H	28	130	28	106	54	20	5309.5	73	103	285	108.5	2903	26	24401	35	11299.5	2302
4(2,D1)	IL4,IL13,TGFB,MCSF 24H	15	46	43	93	66	15	4281	32	696	29	81	1137	20	11345	29	11471.5	2429
9(2,A2)	IL-4 24H	29	148	29	258	58	19	4451	56	79	289.5	115	2594	27	24688	35.5	12226	2495
10(2,B2)	IL-13 24H	21	61.5	20	147	52.5	17	2469	35	34	80	86	1047	25	22251	33	6533	2681
11(2,C2)	IL-4, IL-13 24H	26	90	24	205	53	19	4104	39	51	131	102.5	1221	25	23826	32.5	10783	2747
12(2,D2)	IL4,IL13,TGFB,MCSF 24H	15	49	40	124	59	15	3854.5	31	578	31	70	1024	19	12142	28.5	11076.5	2521
17(2,A3)	IL-4 24H	26	140	24	162	57	20	3828	45.5	63	201	98	1777.5	24	24240	37	11703	2851
18(2,B3)	IL-13 24H	23	85	19.5	128	49	17	2868.5	57	40	155	86	1830	23	21819.5	32.5	5706.5	2427
19(2,C3)	IL-4, IL-13 24H	23	93	22	116	53	18	3947.5	39	44	120	95	1067	25	23185.5	33.5	10601	2394
20(2,D3)	IL4,IL13,TGFB,MCSF 24H	14	47	29	113	62	14	3317	30	377	26	38	1002	23	9909.5	28	11380	2204
DataType:	Net MFI
Location	Sample	TNF alpha	MMP9	MMP-1	FGF-13	VEGF	IL-1 beta	IL-1ra	CCL20/MIP-3 alpha	CCL5/RANTES	CCL4/MIP-1 beta	IL-4	CXCL8/IL-8	IL-12 p70	CCL2/MCP-1	HGF	Proteinase 3	Total Events
1(1,A1)	RPMI	9	19	10	41	21	13	22	29	13	14	19	19	16	19	26	12	3252
2(1,B1)	Control 3H	10	22	10	53	29	14	154	30	18	19	20	1062.5	17	689	26	573	3672
3(1,C1)	fMLP 3H	16	24	15	87	31	17	1023	40	45	58	25	8341	18	2644	26	3716	2890
4(1,D1)	GM-CSF 3H	16	23	14	71	33	21	1149	33	37	30	26	5093	17	2569	27	4919	2829
5(1,E1)	IFN-gamma 3H	11	20	11	48	31	13	193	30	19	20	20	990	16	1011.5	25	977	3216
6(1,F1)	LPS 3H	450	32	22.5	136	40	190	6041	644.5	59	4712.5	36	15158.5	22	6365	31	3982.5	2752
7(1,G1)	IFN-gamma and LPS 3H	328	30.5	19	150	34	21	5442	309	46	4713	36	14962	21	6535	30	1113	3048
8(1,H1)	LPS and fMLP 3H	744	31	27.5	152	48	21	7895	484	198	7130	32	15360	23	2935	30	575	2568
9(1,A2)	RPMI	9	19	10	36	21.5	13	30	28	14	15	18	20	17	18	25	11	2647
10(1,B2)	Control 3H	12	20.5	11	50	30	14	356	30	22	22	20	1338.5	17	1036	25	1512	2849
11(1,C2)	fMLP 3H	14	22	13	63.5	33	16	658	36	36	56	25	7326	18	3122.5	26	1800.5	2851
12(1,D2)	GM-CSF 3H	15	23	13	61	36	18	945	33	26	30	25	5233	18	3596	25	2445	2342
13(1,E2)	IFN-gamma 3H	10	21	10	42	30	13	161.5	29	19	19	20	1024	17	1116	23	652	2805
14(1,F2)	LPS 3H	355.5	36	23	173	46	35	6192	391	57	5264	47	15183	26.5	7760	34	1429	2637
15(1,G2)	IFN-gamma and LPS 3H	325	29	17.5	132	36.5	21	5732.5	328.5	46	5127	39	14719	19.5	7192	30	1036	2293
16(1,H2)	LPS and fMLP 3H	884	33	31	152	53	23	8678.5	587	266	8910.5	36	15703	23	4724	33	742	2556
17(1,A3)	RPMI	9	19	9	43	22	13	20	27	13	14.5	18	18	15.5	18	23	11	3425
18(1,B3)	Control 3H	14	22	12	61	28	16	1057	31	34	24	20	2331	17	955	26	5241.5	3010
19(1,C3)	fMLP 3H	15	24	13	70.5	30	16	716.5	37	34	51	23	7360.5	17.5	2372	26	2349	3322
20(1,D3)	GM-CSF 3H	11	22	11	59	34	14	428	29	20	23	22	3494	17	2380	26	733	3275
21(1,E3)	IFN-gamma 3H	10	21	11	44.5	29	13	154	29	17	20	20	1280.5	16	1175.5	24	639	3300
22(1,F3)	LPS 3H	265	27	18	115	34	23	5035.5	248	38	3616	32	14521	20	4942	29	994	3076
23(1,G3)	IFN-gamma and LPS 3H	279.5	29	18	122	34	21	5192	242	40	3964	33	14636	21	5299.5	30	986	2675
24(1,H3)	LPS and fMLP 3H	807	32	31	145.5	48	23	8317.5	615	219	7591	34	15408	22	3201	31.5	631	3028
25(1,A4)	I,L,f,G 3H	153	30	18	133	41	21	5190	185	55	1240	32	15712.5	22	6382	29	1282	2797
26(1,B4)	TGF beta long 3H	10	21	11	38	41	14	211	30	17	16	20	608	16	111.5	26	1914.5	3368
27(1,C4)	TGF beta short 3H	10	20	9	41	30	14	187	28	18	20	19	1187	17	684	25	717	3108
28(1,D4)	M-CSF 3H	10	21	10	40	28	13	162	29	18	18	20	1031.5	16	900.5	24	962	2843
29(1,E4)	IL-4 3H	13	23	14	91	27	14.5	1001.5	32	24	71	38	1970	17	10046	26	1273	3266
30(1,F4)	IL-13	10	20	11.5	36	30	13	554	29	19	23	22.5	698	16	3106	24	465	3148
31(1,G4)	IL-4, IL-13 3H	12	23	12	42	28	14	1010	31	24	52	36	1363	17	7040	26	618	3057
32(1,H4)	IL4,IL13,M-CSF,TGFB 3H	10	20	12	36	29	13	785	28	44	17	24	695	16	656.5	24	1018	2959
33(1,A5)	I,L,f,G 3H	146	28	16	132	38	18	5070	207	50	1147	31	15441.5	19	5450.5	28	1060.5	2682
34(1,B5)	TGF beta long 3H	9	21	10	39	45	13	237	29.5	18	17	19	670	16	157	25	2349	3516
35(1,C5)	TGF beta short 3H	10	21	11	37	28	13	225	27	18	20	20	994	16	631	25	902	2882
36(1,D5)	M-CSF 3H	9	21	10	38	26	13	149	27	16	17	20	796	16	705	24	875	3143
37(1,E5)	IL-4 3H	15	24	13	42.5	28	15	1156.5	32	25	69	35	1963	18	9474.5	27	1800	3049
38(1,F5)	IL-13	10	20	11	35	30	13	547	28	17	22	23	619	17	2823	25	336	2937
39(1,G5)	IL-4, IL-13 3H	12	22	12	39	26.5	14	920	28	21	39	32	992.5	17	5843	24	622	2736
40(1,H5)	IL4,IL13,M-CSF,TGFB 3H	10	20	12	38	29	13	845	28	49	17	31	765	17	772	26	1083	3362
41(1,A6)	I,L,f,G 3H	185	28	17	127	36	39	4938	213	49	940	28	15577	20	4637	29	1997	2670
42(1,B6)	TGF beta long 3H	9	21	10	38	40.5	13	207	27	15	16	19	559.5	16	100	26	1964	3048
43(1,C6)	TGF beta short 3H	9	21	10	41	29	12	168	26	17	17.5	19	952	16	598	25	654.5	3066
44(1,D6)	M-CSF 3H	9	22	11	33	27.5	12	205	27	17	18	18	876.5	17	855	24	1258	2972
45(1,E6)	IL-4 3H	15	24	14	41	28	14	1152	32	24	79	37	2088	18	10641.5	26	1464	2952
46(1,F6)	IL-13	9	20	11	41	28	13	522.5	27	17	20	21	550	16	2390	25	348	3044
47(1,G6)	IL-4, IL-13 3H	10	21	11	40	27	13	887	27	19	36	36	912.5	17	5211	25	499	3110
48(1,H6)	IL4,IL13,M-CSF,TGFB 3H	10.5	20	14	43	30	13	1322	28	57	19	41	892	17	571	25	2078	3059
49(1,A7)	control 24H	13	84	14	47	50.5	15	777.5	31	35	36	36	1646.5	18	12062	28	7236	2928
50(1,B7)	fMLP 24H	14	65	16	55	54	16	1185.5	41	36	57	40	4146	20	12332	29.5	9790.5	2889
51(1,C7)	GM-CSF 24H	25	174	27	76	114	20	2448	47	64	143.5	108	6702	25	24626.5	34	12292.5	2884
52(1,D7)	IFN gamma 24H	21	89	18	57.5	45	17	918	73	38	90	61	3685	21	19333	29	6605	3239
53(1,E7)	LPS 24H	79	419	112.5	189	84	27	7963	1638	1764	7624	125	15827	29	24786	42	6614.5	3016
54(1,F7)	IFNgamma, LPS 24H	97	417	143.5	211	109.5	27	8667	2220	2337.5	9096	127	16039	28	25595.5	41	7397	2780
55(1,G7)	LPS fMLP 24H	221	595	198	242	150	41	9695	2860	3685	8924	131	15819.5	32	25398	44	4800	2688
56(1,H7)	I,L,f,G 24H	209	681	347	321	275.5	203	10064	3023	7548	8732	136	16073.5	34	26812	49.5	10166	2465
57(1,A8)	control 24H	14	96.5	14	52.5	52	15	913.5	36	36	44	38	1913	19	12316	28	7127	2948
58(1,B8)	fMLP 24H	13	59	14	127	51	15	964	35	30	42.5	33	3309	20	10320	28	7600.5	2812
59(1,C8)	GM-CSF 24H	23	190	25	96	96.5	20	2396	51	56	105	99	6063	23	24327	34	11360	2731
60(1,D8)	IFN gamma 24H	15	73	16	70.5	47	15	911	43	32	56	50	1629	20	15652	28	7182	2910
61(1,E8)	LPS 24H	96	428.5	125	205	97	27	8570.5	2101	2214	8740	124	16048	30	25288	38	7633	2748
62(1,F8)	IFNgamma, LPS 24H	95	432	144	199.5	99	46	8904.5	2346	2536	8908	116	16125	27	25505	40	10247	2176
63(1,G8)	LPS fMLP 24H	207	590	222	247.5	161	39	9797	3168	4144	9245.5	131.5	15432	31	25612.5	43	4598	2491
64(1,H8)	I,L,f,G 24H	168	752	337	306	262	205	10125	2454	7179	8110	134	16221	33	26401	48	10717.5	2514
65(1,A9)	control 24H	12.5	82	14	47	54	14	869	30	35	35	36	2034.5	18	11872	29	7664	2322
66(1,B9)	fMLP 24H	12	57	13	48	48	15	894.5	32	29	38	30	3543	18	8991	27	6769	2918
67(1,C9)	GM-CSF 24H	23	171	23	68	102	18	2218	47	50	98	94.5	6046	23	23721	34	11037	2716
68(1,D9)	IFN gamma 24H	15	71	16	44	49	15	952	37	33	51	54	1640	19	16528	30	7568	2754
69(1,E9)	LPS 24H	94.5	422	116	195	94	34	8571	1610	2012.5	8184	113	16578	29	25234.5	40	7636	2398
70(1,F9)	IFNgamma, LPS 24H	97.5	398	128	208	101	27	8698	1744	2096	8483	112	16656	28	24858	39	7614	2615
71(1,G9)	LPS fMLP 24H	210	547	214.5	261	180	40	9973	2814	4399	9309	132	16582	31	25226.5	43.5	4844	2661
72(1,H9)	I,L,f,G 24H	175.5	749.5	349.5	307	236	338	10460	2779	7277	8387	139	16569	33.5	26839	49	11920	2555
73(1,A10)	TGFB long 24H	14	103	16	57	106	19	1436	54	67	30	23	1603.5	21	2311	33	17815	2603
74(1,B10)	TGFB long 24H	12	124	14	43	124	15	1371	56	46	32	23	1249	18	3183	28.5	16713	2638
75(1,C10)	TGFB long 24H	12	119.5	14	42.5	132	16	1375	61	41	38	23	1058	18	2699	28	15699	2874
76(1,D10)	TGFB short 24H	13	81	15	50	63	16	1124	42	52	41	32	2401	19	9575	28	10612	2841
77(1,E10)	TGFB short 24H	12	99.5	14	43	60	16	1174	47	41	55	34	2340	17	10009	27	7613.5	2723
78(1,F10)	TGFB short 24H	12	106	14	41.5	61	15	1091.5	44	40	51	31	2307	18	9899.5	28	7340	2537
79(1,G10)	M-CSF 24H	16	156	16	47	60	15	953	40	52	47	47	2189	21	15279	29.5	12456	2576
80(1,H10)	M-CSF 24H	15	150.5	15	45	57	16	1031	35.5	50	39	43	1674.5	18	14058	30	12387	2736
81(1,A11)	Standard1	6379.5	15032	6604	8895	4489	7084	5581.5	5253	14086	9906	2373	6053	5954	17169	20001	6776	1818
82(1,B11)	Standard2	2032.5	3495	2484.5	3809	1427	2386	2178.5	1689	5608	3988	652.5	1996	1489	6775	8253	1922.5	1677
83(1,C11)	Standard3	632	1029.5	756	2146	440	724	869.5	554	1679	859.5	161	714	416	1520	2654	517	2141
84(1,D11)	Standard4	201	320	150	712.5	136	209	311	195	419	129.5	47.5	279	115	234	742	151	1975
85(1,E11)	Standard5	71	120	38	204	55	72	134	81	113.5	32	25	243	46	53	231	59	2077
86(1,F11)	Standard6	32	55	15	73	32	34	69	44	40	18	20	142	28	23	90	28	1882
87(1,G11)	Standard7	9	18	9	29	19.5	13	23	24	12	14	18	48	16	18	25	12	1699
88(1,H11)	M-CSF 24H	13	141	14	41	55.5	15	796	32	37	29	39	1272	18	12656.5	29	11444	2554
89(1,A12)	Standard1	6830	17410.5	6757	9034	4726	7504	5818	5623.5	14115	10040.5	2160.5	6867	5412.5	16745	20634.5	7134.5	1474
90(1,B12)	Standard2	2146.5	3868	2482	3836	1567	2545	2319	1835	5749.5	4212.5	646.5	2091	1581	7016	8838.5	1988	1589
91(1,C12)	Standard3	688	1071	802.5	2227	494	846	963	639.5	1903	996.5	179	873.5	453	1875	2765	558	1746
92(1,D12)	Standard4	218.5	341	171	810.5	146	240	356.5	220	496	161	50	369.5	131	325	841	157	2025
93(1,E12)	Standard5	77	123	36.5	209	57	79	146.5	87	123	35	26	212	47	60	233.5	57	1594
94(1,F12)	Standard6	35	58	16	87.5	31	35	68.5	46	44	18	20	184	28	25.5	91.5	27	1626
95(1,G12)	Standard7	9	19	9	33	20.5	12	21	23	13	15	18.5	37	19.5	16.5	24.5	11	1682
1(2,A1)	IL-4 24H	28	142	25	104.5	76	19	4683.5	53	66.5	288	104	3191.5	25	24323	34	12972.5	2724
2(2,B1)	IL-13 24H	22	63	21	181	53.5	17	2693	42	43	107	89	1543	22	22413	32	7336	2587
3(2,C1)	IL-4, IL-13 24H	28	130	28	106	54	20	5309.5	73	103	285	108.5	2903	26	24401	35	11299.5	2302
4(2,D1)	IL4,IL13,TGFB,MCSF 24H	15	46	43	93	66	15	4281	32	696	29	81	1137	20	11345	29	11471.5	2429
9(2,A2)	IL-4 24H	29	148	29	258	58	19	4451	56	79	289.5	115	2594	27	24688	35.5	12226	2495
10(2,B2)	IL-13 24H	21	61.5	20	147	52.5	17	2469	35	34	80	86	1047	25	22251	33	6533	2681
11(2,C2)	IL-4, IL-13 24H	26	90	24	205	53	19	4104	39	51	131	102.5	1221	25	23826	32.5	10783	2747
12(2,D2)	IL4,IL13,TGFB,MCSF 24H	15	49	40	124	59	15	3854.5	31	578	31	70	1024	19	12142	28.5	11076.5	2521
17(2,A3)	IL-4 24H	26	140	24	162	57	20	3828	45.5	63	201	98	1777.5	24	24240	37	11703	2851
18(2,B3)	IL-13 24H	23	85	19.5	128	49	17	2868.5	57	40	155	86	1830	23	21819.5	32.5	5706.5	2427
19(2,C3)	IL-4, IL-13 24H	23	93	22	116	53	18	3947.5	39	44	120	95	1067	25	23185.5	33.5	10601	2394
20(2,D3)	IL4,IL13,TGFB,MCSF 24H	14	47	29	113	62	14	3317	30	377	26	38	1002	23	9909.5	28	11380	2204
DataType:	Count
Location	Sample	TNF alpha	MMP9	MMP-1	FGF-13	VEGF	IL-1 beta	IL-1ra	CCL20/MIP-3 alpha	CCL5/RANTES	CCL4/MIP-1 beta	IL-4	CXCL8/IL-8	IL-12 p70	CCL2/MCP-1	HGF	Proteinase 3	Total Events
1(1,A1)	RPMI	161	175	122	144	188	237	281	301	202	193	238	266	159	183	181	221	3252
2(1,B1)	Control 3H	188	229	127	203	227	224	296	341	207	206	255	314	177	212	213	253	3672
3(1,C1)	fMLP 3H	149	174	122	137	150	186	246	269	164	176	177	261	146	161	171	201	2890
4(1,D1)	GM-CSF 3H	158	156	119	147	166	185	231	282	155	177	172	275	149	142	137	178	2829
5(1,E1)	IFN-gamma 3H	160	208	110	169	220	241	253	294	167	189	227	272	151	170	184	201	3216
6(1,F1)	LPS 3H	141	135	92	131	175	194	282	260	161	162	143	226	136	178	158	178	2752
7(1,G1)	IFN-gamma and LPS 3H	147	150	113	149	179	190	269	312	189	219	185	294	136	169	151	196	3048
8(1,H1)	LPS and fMLP 3H	129	136	104	128	164	180	241	252	146	169	147	233	115	134	107	183	2568
9(1,A2)	RPMI	144	152	101	144	166	169	233	231	140	176	177	233	147	143	140	151	2647
10(1,B2)	Control 3H	134	172	119	145	195	195	232	261	157	152	185	262	156	153	160	171	2849
11(1,C2)	fMLP 3H	143	160	92	158	164	190	266	252	169	191	169	255	145	148	145	204	2851
12(1,D2)	GM-CSF 3H	122	116	80	128	145	170	227	199	142	150	140	234	109	131	108	141	2342
13(1,E2)	IFN-gamma 3H	157	152	111	174	202	184	230	250	132	160	171	265	143	134	162	178	2805
14(1,F2)	LPS 3H	116	157	91	150	155	163	245	255	121	178	149	261	132	157	137	170	2637
15(1,G2)	IFN-gamma and LPS 3H	131	120	78	139	140	148	204	208	122	165	126	212	100	137	118	145	2293
16(1,H2)	LPS and fMLP 3H	151	138	97	144	152	171	232	245	137	150	177	232	128	134	110	158	2556
17(1,A3)	RPMI	181	190	120	176	220	241	275	321	172	210	239	315	174	163	200	228	3425
18(1,B3)	Control 3H	162	158	100	158	177	208	239	279	160	205	201	283	141	171	180	188	3010
19(1,C3)	fMLP 3H	151	184	119	168	199	227	258	308	190	186	219	324	188	205	189	207	3322
20(1,D3)	GM-CSF 3H	151	192	105	215	225	212	257	300	208	182	206	318	174	147	202	181	3275
21(1,E3)	IFN-gamma 3H	188	177	131	182	213	222	270	300	180	195	200	312	159	146	191	234	3300
22(1,F3)	LPS 3H	150	165	99	181	184	184	274	304	169	180	182	305	147	182	157	213	3076
23(1,G3)	IFN-gamma and LPS 3H	124	142	108	150	140	173	247	243	145	163	178	283	132	146	127	174	2675
24(1,H3)	LPS and fMLP 3H	169	135	107	162	161	200	264	289	166	217	186	299	140	170	158	205	3028
25(1,A4)	I,L,f,G 3H	144	143	98	160	172	186	243	258	163	159	161	280	125	173	161	171	2797
26(1,B4)	TGF beta long 3H	153	179	144	183	235	223	288	281	172	196	239	297	169	194	189	226	3368
27(1,C4)	TGF beta short 3H	147	176	119	156	207	247	255	267	168	177	210	266	166	167	159	221	3108
28(1,D4)	M-CSF 3H	120	154	105	184	176	180	206	271	153	145	204	274	155	154	155	207	2843
29(1,E4)	IL-4 3H	164	169	131	171	177	232	280	294	162	170	234	315	171	180	189	227	3266
30(1,F4)	IL-13	147	167	116	175	175	235	238	260	180	179	206	322	182	183	184	199	3148
31(1,G4)	IL-4, IL-13 3H	156	155	118	147	197	196	267	258	163	143	213	272	190	165	196	221	3057
32(1,H4)	IL4,IL13,M-CSF,TGFB 3H	132	161	119	161	192	211	248	295	167	180	211	238	170	138	149	187	2959
33(1,A5)	I,L,f,G 3H	139	157	90	163	139	158	252	246	116	174	168	260	147	148	137	188	2682
34(1,B5)	TGF beta long 3H	194	196	142	215	244	224	275	302	191	189	241	308	198	196	200	201	3516
35(1,C5)	TGF beta short 3H	126	172	111	169	161	224	243	227	174	170	207	265	168	131	159	175	2882
36(1,D5)	M-CSF 3H	156	149	134	174	198	202	256	270	176	183	222	298	179	171	186	189	3143
37(1,E5)	IL-4 3H	147	163	112	160	186	209	274	290	166	166	187	297	179	164	166	183	3049
38(1,F5)	IL-13	143	165	115	158	168	207	247	271	167	178	198	253	179	155	154	179	2937
39(1,G5)	IL-4, IL-13 3H	119	139	92	149	184	203	232	241	160	165	174	246	184	128	145	175	2736
40(1,H5)	IL4,IL13,M-CSF,TGFB 3H	172	201	110	166	200	244	285	320	185	194	239	293	167	178	197	211	3362
41(1,A6)	I,L,f,G 3H	137	148	114	125	147	181	267	244	151	142	162	228	142	155	142	185	2670
42(1,B6)	TGF beta long 3H	168	163	103	156	194	206	276	256	159	169	209	264	202	170	160	193	3048
43(1,C6)	TGF beta short 3H	142	154	136	173	188	205	242	265	196	160	224	259	180	170	190	182	3066
44(1,D6)	M-CSF 3H	145	163	108	144	164	225	237	256	169	165	208	282	193	151	179	183	2972
45(1,E6)	IL-4 3H	126	176	120	152	189	215	253	248	155	154	181	278	184	146	172	203	2952
46(1,F6)	IL-13	138	186	116	166	191	219	260	250	174	172	206	288	162	163	148	205	3044
47(1,G6)	IL-4, IL-13 3H	150	181	120	175	195	200	216	240	181	178	234	284	207	174	184	191	3110
48(1,H6)	IL4,IL13,M-CSF,TGFB 3H	130	196	105	175	176	219	255	268	154	199	205	250	170	176	178	203	3059
49(1,A7)	control 24H	117	151	113	137	196	197	260	254	170	176	193	278	166	157	167	196	2928
50(1,B7)	fMLP 24H	130	151	99	139	158	208	262	263	144	150	188	307	163	173	172	182	2889
51(1,C7)	GM-CSF 24H	134	168	97	132	187	209	248	216	171	174	177	293	152	188	124	214	2884
52(1,D7)	IFN gamma 24H	127	176	102	176	196	202	264	285	171	197	217	339	174	173	189	251	3239
53(1,E7)	LPS 24H	115	175	90	137	165	168	263	308	192	205	181	327	124	209	125	232	3016
54(1,F7)	IFNgamma, LPS 24H	118	150	104	122	164	126	291	275	182	191	136	302	111	200	107	201	2780
55(1,G7)	LPS fMLP 24H	116	160	103	141	119	155	241	276	183	201	145	290	104	146	141	167	2688
56(1,H7)	I,L,f,G 24H	113	144	87	92	124	139	251	256	171	165	148	254	106	157	96	162	2465
57(1,A8)	control 24H	137	160	129	142	193	199	264	247	152	163	186	314	142	164	155	201	2948
58(1,B8)	fMLP 24H	131	133	103	127	159	209	257	245	142	158	180	283	145	177	163	200	2812
59(1,C8)	GM-CSF 24H	122	151	93	120	150	188	252	262	154	159	160	283	139	156	146	196	2731
60(1,D8)	IFN gamma 24H	144	141	112	160	163	194	229	266	161	167	177	301	153	178	162	202	2910
61(1,E8)	LPS 24H	114	142	92	128	151	163	250	288	182	219	153	261	104	168	112	221	2748
62(1,F8)	IFNgamma, LPS 24H	116	131	67	116	106	110	196	215	126	159	131	206	98	140	102	157	2176
63(1,G8)	LPS fMLP 24H	114	120	89	134	129	130	245	241	169	188	136	229	112	158	120	177	2491
64(1,H8)	I,L,f,G 24H	107	165	102	102	140	154	230	257	183	170	137	214	118	145	126	164	2514
65(1,A9)	control 24H	98	150	86	146	132	146	185	217	127	144	165	234	104	129	127	132	2322
66(1,B9)	fMLP 24H	138	169	113	138	197	174	244	277	151	161	206	268	162	153	178	189	2918
67(1,C9)	GM-CSF 24H	125	162	87	146	164	173	270	228	143	165	168	270	120	182	134	179	2716
68(1,D9)	IFN gamma 24H	131	154	102	133	168	174	238	223	150	164	185	275	141	165	150	201	2754
69(1,E9)	LPS 24H	110	141	83	121	138	124	228	217	158	154	131	254	127	168	101	143	2398
70(1,F9)	IFNgamma, LPS 24H	96	164	82	135	149	156	221	265	177	185	139	247	123	154	125	197	2615
71(1,G9)	LPS fMLP 24H	107	153	96	116	144	156	257	283	165	154	151	271	103	166	124	215	2661
72(1,H9)	I,L,f,G 24H	114	152	94	112	139	168	223	229	188	192	145	261	90	164	114	170	2555
73(1,A10)	TGFB long 24H	109	154	103	134	139	181	243	222	132	168	178	256	118	144	159	163	2603
74(1,B10)	TGFB long 24H	113	171	94	147	165	164	241	237	163	155	165	240	141	131	138	173	2638
75(1,C10)	TGFB long 24H	144	162	107	142	174	197	238	252	161	164	192	289	137	164	157	194	2874
76(1,D10)	TGFB short 24H	142	161	102	140	152	176	254	272	155	157	197	265	148	175	162	183	2841
77(1,E10)	TGFB short 24H	121	134	97	146	177	176	222	242	153	166	190	269	158	149	145	178	2723
78(1,F10)	TGFB short 24H	106	164	105	124	144	180	216	219	129	144	152	285	141	148	119	161	2537
79(1,G10)	M-CSF 24H	102	170	82	125	164	160	231	211	117	155	191	241	144	167	144	172	2576
80(1,H10)	M-CSF 24H	145	134	87	132	154	181	259	252	154	142	182	262	136	147	158	211	2736
81(1,A11)	Standard1	96	116	63	96	123	117	140	163	83	116	119	187	101	87	98	113	1818
82(1,B11)	Standard2	68	102	70	92	107	115	132	143	88	119	116	154	100	74	89	108	1677
83(1,C11)	Standard3	106	132	74	139	127	134	162	211	111	126	151	194	111	135	109	119	2141
84(1,D11)	Standard4	101	93	71	124	145	125	176	160	97	104	130	187	129	91	123	119	1975
85(1,E11)	Standard5	98	115	76	121	136	135	164	165	104	107	147	212	129	104	123	141	2077
86(1,F11)	Standard6	68	109	79	101	149	121	152	164	83	112	154	193	115	87	95	100	1882
87(1,G11)	Standard7	83	104	64	90	116	114	116	137	93	111	111	170	106	88	100	96	1699
88(1,H11)	M-CSF 24H	125	149	104	113	154	157	218	229	118	149	171	251	142	160	150	164	2554
89(1,A12)	Standard1	69	74	50	85	97	91	140	100	67	90	108	161	92	70	96	84	1474
90(1,B12)	Standard2	62	95	45	89	114	101	147	122	82	112	104	164	93	70	98	91	1589
91(1,C12)	Standard3	85	93	76	107	111	113	145	150	75	112	124	182	106	89	81	97	1746
92(1,D12)	Standard4	108	115	69	122	127	127	162	183	99	129	138	182	117	97	138	112	2025
93(1,E12)	Standard5	71	81	56	104	103	101	132	135	103	89	100	182	106	71	86	74	1594
94(1,F12)	Standard6	71	96	53	112	108	86	126	134	82	101	128	152	122	74	82	99	1626
95(1,G12)	Standard7	71	88	66	108	112	102	137	140	88	93	140	179	118	56	112	72	1682
1(2,A1)	IL-4 24H	123	141	93	146	203	166	236	218	138	153	188	268	151	167	157	176	2724
2(2,B1)	IL-13 24H	109	159	103	117	140	168	241	235	133	161	174	263	139	145	155	145	2587
3(2,C1)	IL-4, IL-13 24H	82	130	80	122	139	135	234	170	116	141	146	273	133	123	128	150	2302
4(2,D1)	IL4,IL13,TGFB,MCSF 24H	111	132	90	116	140	155	219	215	127	137	155	253	139	135	139	166	2429
9(2,A2)	IL-4 24H	100	141	83	131	146	164	237	179	116	158	176	273	131	153	150	157	2495
10(2,B2)	IL-13 24H	107	138	86	150	144	184	231	228	142	172	207	295	149	127	142	179	2681
11(2,C2)	IL-4, IL-13 24H	119	122	88	158	152	184	258	223	137	167	198	301	157	132	144	207	2747
12(2,D2)	IL4,IL13,TGFB,MCSF 24H	119	111	97	149	150	154	228	246	133	137	162	265	152	138	138	142	2521
17(2,A3)	IL-4 24H	138	150	102	171	172	178	284	234	147	169	199	270	145	159	149	184	2851
18(2,B3)	IL-13 24H	111	108	74	121	129	150	232	192	123	148	193	257	163	122	156	148	2427
19(2,C3)	IL-4, IL-13 24H	101	119	75	133	144	150	234	210	108	133	186	269	144	130	124	134	2394
20(2,D3)	IL4,IL13,TGFB,MCSF 24H	90	115	76	107	136	141	198	182	120	144	149	233	128	112	126	147	2204
DataType:	Result
Location	Sample	TNF alpha	MMP9	MMP-1	FGF-13	VEGF	IL-1 beta	IL-1ra	CCL20/MIP-3 alpha	CCL5/RANTES	CCL4/MIP-1 beta	IL-4	CXCL8/IL-8	IL-12 p70	CCL2/MCP-1	HGF	Proteinase 3	Total Events
1(1,A1)	RPMI	5.641140645	81.74099397	33.09421132	191.6278854	5.950463622	10.48976244	17.26888183	8.247307629	14.38029532	< 44.1975308641975	18.67889762	< 1.45404663923182	< 44.1838134430727	35.37505435	27.80206198	3.834361364	3252
2(1,B1)	Control 3H	6.353183505	107.9313904	33.09421132	264.1449456	17.16421732	11.86496138	173.9247898	8.956169648	20.57901949	357.2638607	35.37446927	297.2332697	31.01700787	1026.763325	27.80206198	341.9506631	3672
3(1,C1)	fMLP 3H	10.62110816	125.0479819	80.27098457	447.4720955	19.82751501	15.94167305	1703.236021	16.06427528	50.05366196	1277.713813	93.11365703	3975.29112	68.22437119	2453.348918	27.80206198	1832.492381	2890
4(1,D1)	GM-CSF 3H	10.62110816	116.5197955	72.22528959	363.8772066	22.45501557	21.29016408	1959.597361	11.08520023	41.77373929	717.72447	102.6753894	2143.505479	31.01700787	2405.208626	28.85360865	2354.551591	2829
5(1,E1)	IFN-gamma 3H	7.064985774	90.54969484	44.4887658	234.7447089	19.82751501	10.48976244	228.1327468	8.956169648	21.77429412	400.5368316	35.37446927	271.6371071	< 44.1838134430727	1306.664206	26.74787446	553.4041771	3216
6(1,F1)	LPS 3H	316.790813	191.5713603	131.5213753	688.9257334	31.43186043	226.3343277	14542.10483	454.7542033	63.97323702	24041.46682	184.3084237	8389.848001	192.7836995	4772.517658	33.03544232	1949.545974	2752
7(1,G1)	IFN-gamma and LPS 3H	230.9139504	179.2932966	109.1355289	755.6243374	23.7569577	21.29016408	12818.80972	210.2719953	51.07002188	24043.8438	184.3084237	8254.15316	163.5772947	4882.163826	31.99345048	622.2141006	3048
8(1,H1)	LPS and fMLP 3H	523.4774047	183.3946686	160.5790321	765.0992977	41.38227224	21.29016408	20092.95094	337.6225003	184.2712535	37576.86205	153.9217952	8529.44993	221.1832002	2638.188353	31.99345048	343.0308583	2568
9(1,A2)	RPMI	5.641140645	81.74099397	33.09421132	158.8436024	6.692586624	10.48976244	24.80271829	7.538909203	15.65464846	89.38931181	< 5.1440329218107	< 1.45404663923182	31.01700787	24.3567984	26.74787446	2.88895901	2647
10(1,B2)	Control 3H	7.776571918	94.92295012	44.4887658	246.6227809	18.50071507	11.86496138	476.7659732	8.956169648	25.29075729	477.420457	35.37446927	398.5761952	31.01700787	1326.603568	26.74787446	819.225149	2849
11(1,C2)	fMLP 3H	9.199172257	107.9313904	63.69322348	323.256327	22.45501557	14.59001221	999.9895108	13.21736419	40.71808543	1244.52968	93.11365703	3379.517848	68.22437119	2755.942014	27.80206198	958.0792279	2851
12(1,D2)	GM-CSF 3H	9.910217023	116.5197955	63.69322348	309.4494039	26.33975729	17.28701409	1547.749966	11.08520023	29.84330668	717.72447	93.11365703	2217.594416	68.22437119	3050.084559	26.74787446	1260.134469	2342
13(1,E2)	IFN-gamma 3H	6.353183505	99.27700035	33.09421132	197.9591897	18.50071507	10.48976244	184.1494247	8.247307629	21.77429412	357.2638607	35.37446927	283.5837812	31.01700787	1390.699797	24.63109323	384.3198024	2805
14(1,F2)	LPS 3H	250.2787595	223.9607911	134.5626052	863.9358456	38.91982545	39.51992718	14982.31289	269.8879522	62.0220689	26743.94118	259.0880236	8406.797457	315.9297819	5698.107148	36.14868013	778.7640385	2637
15(1,G2)	IFN-gamma and LPS 3H	228.8011372	166.9341631	98.81789772	669.7335292	26.98137446	21.29016408	13649.88886	224.4385051	51.07002188	26056.62869	205.7831885	8086.958817	117.768742	5313.623332	31.99345048	583.3756855	2293
16(1,H2)	LPS and fMLP 3H	621.8052386	199.7147771	179.4562462	765.0992977	47.47605752	23.9353844	22525.92822	412.7611576	237.3026494	52255.9188	184.3084237	8768.130161	221.1832002	3743.836002	35.11298464	431.9111775	2556
17(1,A3)	RPMI	5.641140645	81.74099397	19.0556026	204.2271661	7.42646478	10.48976244	15.46334323	6.831017358	14.38029532	< 44.1975308641975	< 5.1440329218107	< 1.45404663923182	< 44.1838134430727	24.3567984	24.63109323	2.88895901	3425
18(1,B3)	Control 3H	9.199172257	107.9313904	54.52907077	309.4494039	15.81710468	14.59001221	1771.79896	9.665459027	38.59121749	545.4153074	35.37446927	803.254928	31.01700787	1260.078118	27.80206198	2492.01362	3010
19(1,C3)	fMLP 3H	9.910217023	125.0479819	63.69322348	361.202609	18.50071507	14.59001221	1108.218931	13.92869019	38.59121749	1158.357361	72.5691162	3399.448065	50.28259134	2277.572499	27.80206198	1215.751292	3322
20(1,D3)	GM-CSF 3H	7.064985774	107.9313904	44.4887658	298.293186	23.7569577	11.86496138	595.2852192	8.247307629	22.95745971	512.3247398	61.3205723	1336.176052	31.01700787	2282.792331	27.80206198	427.1817052	3275
21(1,E3)	IFN-gamma 3H	6.353183505	99.27700035	44.4887658	213.5190592	17.16421732	10.48976244	173.9247898	8.247307629	19.37065834	400.5368316	35.37446927	376.7986081	< 44.1838134430727	1437.44715	25.69092787	377.3881514	3300
22(1,F3)	LPS 3H	186.53174	150.3165497	102.3148465	587.3325329	23.7569577	23.9353844	11671.37788	166.0055938	42.82444648	19076.15803	153.9217952	7951.23176	133.3565386	3878.279703	30.94920623	562.0597415	3076
23(1,G3)	IFN-gamma and LPS 3H	196.7492641	166.9341631	102.3148465	621.440773	23.7569577	21.29016408	12110.93318	161.6560237	44.91167459	20605.24437	161.73803	8030.00758	163.5772947	4099.807467	31.99345048	557.9885591	2675
24(1,H3)	LPS and fMLP 3H	567.7312438	191.5713603	179.4562462	734.2596038	41.38227224	23.9353844	21398.98372	433.20608	200.9181299	40836.13901	169.3995597	8562.772324	192.7836995	2804.989787	33.5556189	373.1148676	3028
25(1,A4)	I,L,f,G 3H	107.5443404	175.1829255	102.3148465	674.5378214	32.69139363	21.29016408	12105.29827	120.3833221	60.0594017	8878.659432	153.9217952	8774.759411	192.7836995	4783.448841	30.94920623	706.4644213	2797
26(1,B4)	TGF beta long 3H	6.353183505	99.27700035	44.4887658	172.2064391	32.69139363	11.86496138	253.9599624	8.956169648	19.37065834	187.3705048	35.37446927	145.3111811	< 44.1838134430727	321.0727909	27.80206198	1012.261578	3368
27(1,C4)	TGF beta short 3H	6.353183505	90.54969484	19.0556026	191.6278854	18.50071507	11.86496138	219.6318093	7.538909203	20.57901949	400.5368316	18.67889762	342.2162021	31.01700787	1022.105155	26.74787446	418.758032	3108
28(1,D4)	M-CSF 3H	6.353183505	99.27700035	33.09421132	185.2287774	15.81710468	10.48976244	184.834619	8.247307629	20.57901949	309.2716958	35.37446927	286.2327453	< 44.1838134430727	1214.280408	25.69092787	545.7532943	2843
29(1,E4)	IL-4 3H	8.487961887	116.5197955	72.22528959	467.8712806	14.45827793	12.54919827	1660.122987	10.37514481	27.58455483	1479.003321	198.7323536	649.7565298	31.01700787	7393.105529	27.80206198	702.0095875	3266
30(1,F4)	IL-13	6.353183505	90.54969484	49.64004691	158.8436024	18.50071507	10.48976244	812.5759962	8.247307629	21.77429412	512.3247398	67.04614431	173.6280989	< 44.1838134430727	2745.615	25.69092787	282.9593268	3148
31(1,G4)	IL-4, IL-13 3H	7.776571918	116.5197955	54.52907077	197.9591897	15.81710468	11.86496138	1677.144904	9.665459027	27.58455483	1175.986738	184.3084237	407.847635	31.01700787	5212.628885	27.80206198	366.1580946	3057
32(1,H4)	IL4,IL13,M-CSF,TGFB 3H	6.353183505	90.54969484	54.52907077	158.8436024	17.16421732	10.48976244	1237.297514	7.538909203	49.03344341	254.3141648	83.11337053	172.6683402	< 44.1838134430727	996.2646643	25.69092787	574.2520238	2959
33(1,A5)	I,L,f,G 3H	102.602814	158.6461896	87.92603281	669.7335292	28.8971628	17.28701409	11768.03559	136.3020898	55.09890142	8443.923158	145.935716	8586.043859	101.7845456	4193.878805	29.90262327	595.7663734	2682
34(1,B5)	TGF beta long 3H	5.641140645	99.27700035	33.09421132	178.7568477	37.68273111	10.48976244	292.0723565	8.601683093	20.57901949	254.3141648	18.67889762	164.7118689	< 44.1838134430727	403.9431748	26.74787446	1215.751292	3516
35(1,C5)	TGF beta short 3H	6.353183505	99.27700035	44.4887658	165.5711341	15.81710468	10.48976244	274.3681572	6.831017358	20.57901949	400.5368316	35.37446927	273.0372782	< 44.1838134430727	971.9543102	26.74787446	515.0174061	2882
36(1,D5)	M-CSF 3H	5.641140645	99.27700035	33.09421132	172.2064391	13.08639647	10.48976244	167.1650913	6.831017358	18.14807489	254.3141648	35.37446927	205.5412789	< 44.1838134430727	1041.589589	25.69092787	501.1142748	3143
37(1,E5)	IL-4 3H	9.910217023	125.0479819	63.69322348	201.100833	15.81710468	13.23137599	1975.048839	10.37514481	28.71806943	1449.460737	176.9193088	646.8454106	68.22437119	6942.963687	28.85360865	957.8407824	3049
38(1,F5)	IL-13	6.353183505	90.54969484	44.4887658	152.0154066	18.50071507	10.48976244	800.2084083	7.538909203	19.37065834	477.420457	72.5691162	148.7177151	31.01700787	2567.381501	26.74787446	210.437197	2937
39(1,G5)	IL-4, IL-13 3H	7.776571918	107.9313904	54.52907077	178.7568477	13.77406439	11.86496138	1498.466708	7.538909203	24.12936584	927.0835599	153.9217952	272.5120464	31.01700787	4440.157564	25.69092787	368.3003301	2736
40(1,H5)	IL4,IL13,M-CSF,TGFB 3H	6.353183505	90.54969484	54.52907077	172.2064391	17.16421732	10.48976244	1352.30779	7.538909203	54.09697526	254.3141648	145.935716	195.3314157	31.01700787	1102.434835	27.80206198	607.1181554	3362
41(1,A6)	I,L,f,G 3H	130.125906	158.6461896	95.25754406	645.6460823	26.33975729	44.63169475	11398.96171	140.6461011	54.09697526	7441.642657	120.7598018	8680.299733	133.3565386	3690.281068	30.94920623	1051.253596	2670
42(1,B6)	TGF beta long 3H	5.641140645	99.27700035	33.09421132	172.2064391	32.06225223	10.48976244	248.1796266	6.831017358	16.90993458	187.3705048	18.67889762	130.4829408	< 44.1838134430727	297.6948584	27.80206198	1035.678154	3048
43(1,C6)	TGF beta short 3H	5.641140645	99.27700035	33.09421132	191.6278854	17.16421732	9.104483102	193.0908019	6.123683929	19.37065834	282.8733566	18.67889762	258.4075698	< 44.1838134430727	939.9588747	26.74787446	385.6510711	3066
44(1,D6)	M-CSF 3H	5.641140645	107.9313904	44.4887658	138.0161497	15.13923285	9.104483102	245.2980991	6.831017358	19.37065834	309.2716958	< 5.1440329218107	232.5221191	31.01700787	1175.336653	25.69092787	694.5772434	2972
45(1,E6)	IL-4 3H	9.910217023	125.0479819	72.22528959	191.6278854	15.81710468	11.86496138	1965.775443	10.37514481	27.58455483	1592.888734	191.5766031	699.2146432	68.22437119	7885.189682	27.80206198	795.8562365	2952
46(1,F6)	IL-13	5.641140645	90.54969484	44.4887658	191.6278854	15.81710468	10.48976244	757.182694	6.831017358	19.37065834	400.5368316	49.09894253	127.6161419	< 44.1838134430727	2289.31249	26.74787446	217.2984209	3044
47(1,G6)	IL-4, IL-13 3H	6.353183505	99.27700035	44.4887658	185.2287774	14.45827793	10.48976244	1433.838978	6.831017358	21.77429412	861.8304625	184.3084237	244.7971265	31.01700787	4044.822734	26.74787446	301.6783548	3110
48(1,H6)	IL4,IL13,M-CSF,TGFB 3H	6.709113062	90.54969484	72.22528959	204.2271661	18.50071507	10.48976244	2321.138306	7.538909203	62.0220689	357.2638607	219.5961169	237.7918008	31.01700787	913.298023	26.74787446	1089.367077	3059
49(1,A7)	control 24H	8.487961887	589.5312808	72.22528959	228.7403916	44.43973198	13.23137599	1223.046546	9.665459027	39.6573079	861.8304625	184.3084237	518.0555897	68.22437119	9173.671685	29.90262327	3323.88788	2928
50(1,B7)	fMLP 24H	9.199172257	448.5629832	87.92603281	275.6506717	48.68504034	14.59001221	2034.989792	16.77663241	40.71808543	1261.207074	212.7357862	1656.196723	133.3565386	9440.125625	31.47161515	4354.069176	2889
51(1,C7)	GM-CSF 24H	17.01358004	1223.56363	157.794732	390.3933444	117.509061	19.96083257	4884.311358	21.0553086	68.80390708	2352.469697	582.1417313	3023.151904	276.0820308	137350.8949	36.14868013	5334.934192	2884
52(1,D7)	IFN gamma 24H	14.17358069	626.0627366	102.3148465	289.8562801	37.68273111	15.94167305	1494.535964	39.66106682	42.82444648	1739.958881	343.114452	1428.49975	163.5772947	21906.34536	30.94920623	3063.76444	3239
53(1,E7)	LPS 24H	55.26243476	2822.757548	500.778362	938.6010199	83.8357456	29.17925591	20302.19163	1183.643642	1189.879773	41081.35173	659.4187795	8854.737474	380.3683628	176586.4469	44.36838798	3067.700051	3016
54(1,F7)	IFNgamma, LPS 24H	67.98970224	2810.13955	599.0422464	1040.628137	112.5277142	29.17925591	22489.87549	1612.474444	1516.915052	54195.00391	668.2926364	9003.198135	354.8580667	> 7820	43.34684212	3389.858018	2780
55(1,G7)	LPS fMLP 24H	155.5161006	3914.692754	758.1107406	1183.577433	156.670862	47.1752301	25750.81599	2085.048492	2263.492192	52393.63948	685.9165536	8849.494327	455.1080137	> 7820	46.40685369	2303.585813	2688
56(1,H7)	I,L,f,G 24H	147.0541989	4437.225473	1144.232295	1546.383107	286.8487187	241.4429073	26939.41753	2205.545838	4480.279146	50482.12927	707.7247758	9027.404308	503.6639954	> 7820	51.98297021	4502.85915	2465
57(1,A8)	control 24H	9.199172257	680.4834926	72.22528959	261.2474041	46.26395443	13.23137599	1485.698303	13.21736419	40.71808543	1028.437256	198.7323536	626.1277628	101.7845456	9424.119445	29.90262327	3279.134944	2948
58(1,B8)	fMLP 24H	8.487961887	403.2061389	72.22528959	645.6460823	45.04863249	13.23137599	1585.387356	12.50632933	34.26944042	998.8877589	161.73803	1247.944728	133.3565386	7616.421719	29.90262327	3473.021323	2812
59(1,C8)	GM-CSF 24H	15.59377521	1332.439904	146.4056805	493.1449044	98.00677476	19.96083257	4759.292254	23.91154171	61.04220416	1926.418342	539.6949918	2666.690039	221.1832002	99795.31727	36.14868013	4972.147469	2731
60(1,D8)	IFN gamma 24H	9.910217023	508.3696686	87.92603281	361.202609	40.15295719	13.23137599	1480.792398	18.20202791	36.44227254	1244.52968	277.9277189	511.1042922	133.3565386	13557.52617	29.90262327	3301.725876	2910
61(1,E8)	LPS 24H	67.28283359	2882.61984	541.2703242	1012.86241	98.56911801	29.17925591	22187.73929	1524.713199	1447.241556	50559.80541	654.9659046	9009.511544	405.5629943	> 7820	40.27244643	3486.280494	2748
62(1,F8)	IFNgamma, LPS 24H	66.57594259	2904.644281	600.572108	987.3736742	100.815272	53.50187581	23236.44739	1705.437702	1628.240345	52230.47167	618.9408581	9063.562161	329.0004496	> 7820	42.3236995	4534.876447	2176
63(1,G8)	LPS fMLP 24H	145.6437417	3884.114799	824.2304833	1208.874826	168.4292729	44.63169475	26078.44651	2312.778925	2516.046125	55835.27695	688.1082531	8579.443194	430.4686279	> 7820	45.38837866	2216.757171	2491
64(1,H8)	I,L,f,G 24H	118.1310629	4864.185148	1119.771883	1477.499065	273.1899847	243.7625836	27136.79134	1785.151271	4253.43734	44904.011	699.030198	9131.039725	479.500774	> 7820	50.4663238	4720.320433	2514
65(1,A9)	control 24H	8.13229032	574.8585497	72.22528959	228.7403916	48.68504034	11.86496138	1398.796465	8.956169648	39.6573079	839.1927383	184.3084237	676.7015842	68.22437119	8990.668597	30.94920623	3498.922019	2322
66(1,B9)	fMLP 24H	7.776571918	387.9806016	63.69322348	234.7447089	41.38227224	13.23137599	1448.48389	10.37514481	33.17342149	905.7476163	137.7618508	1359.743942	68.22437119	6577.135266	28.85360865	3131.620437	2918
67(1,C9)	GM-CSF 24H	15.59377521	1203.048102	134.5626052	347.7614915	104.1750806	17.28701409	4335.66712	21.0553086	55.09890142	1841.193766	518.0050119	2657.329637	221.1832002	66896.31357	36.14868013	4845.745997	2716
68(1,D9)	IFN gamma 24H	9.910217023	493.4842864	87.92603281	210.4358278	42.60790652	13.23137599	1561.598238	13.92869019	37.51961155	1158.357361	302.2764221	515.471502	101.7845456	15024.86617	31.99345048	3459.756023	2754
69(1,E9)	LPS 24H	66.22248863	2841.674437	512.2484151	966.4902862	95.19011775	38.23642234	22189.30295	1163.039459	1332.753032	45523.89715	605.236723	9382.839037	380.3683628	> 7820	42.3236995	3487.504109	2398
70(1,F9)	IFNgamma, LPS 24H	68.34312826	2689.99382	550.802721	1026.750231	103.0563786	29.17925591	22587.08382	1261.669522	1380.328319	48144.18466	600.6437037	9438.034467	354.8580667	205142.6485	41.29891633	3478.529721	2615
71(1,G9)	LPS fMLP 24H	147.7594122	3620.169122	803.7797467	1270.916535	188.5487022	45.90443734	26645.43743	2051.052557	2656.710033	56554.4178	690.2974957	9385.668006	430.4686279	> 7820	45.89780324	2322.446045	2661
72(1,H9)	I,L,f,G 24H	123.4233364	4849.214037	1150.322904	1482.090139	246.6848529	395.75797	28225.11233	2025.188951	4313.215162	47281.8199	720.6971378	9376.474476	491.6100951	> 7820	51.47775118	5190.383678	2555
73(1,A10)	TGFB long 24H	9.199172257	727.3120331	87.92603281	287.0299679	108.6379111	18.62658049	2564.907471	26.05544088	71.67198901	717.72447	72.5691162	501.0088392	163.5772947	2237.660091	35.11298464	7429.529763	2603
74(1,B10)	TGFB long 24H	7.776571918	876.7427482	72.22528959	204.2271661	128.5041006	13.23137599	2425.401797	27.48546012	51.07002188	768.1467208	72.5691162	365.0742173	68.22437119	2793.755012	30.42621273	7017.968494	2638
75(1,C10)	TGFB long 24H	7.776571918	844.9418455	72.22528959	201.100833	137.2317136	14.59001221	2433.947749	31.06292597	45.94849804	905.7476163	72.5691162	295.6313191	68.22437119	2488.510356	29.90262327	6636.677336	2874
76(1,D10)	TGFB short 24H	8.487961887	567.5087783	80.27098457	246.6227809	59.43927675	14.59001221	1908.244418	17.4892197	57.09269107	968.6307526	153.9217952	833.7458105	101.7845456	7020.670867	29.90262327	4678.816273	2841
77(1,E10)	TGFB short 24H	7.776571918	702.133756	72.22528959	204.2271661	55.87827643	14.59001221	2011.183194	21.0553086	45.94849804	1227.675576	169.3995597	807.1625052	31.01700787	7363.336626	28.85360865	3478.325725	2723
78(1,F10)	TGFB short 24H	7.776571918	748.8270985	72.22528959	194.8017216	57.06775708	13.23137599	1841.840508	18.91504852	44.91167459	1158.357361	145.935716	792.8531995	68.22437119	7275.760065	29.90262327	3366.520048	2537
79(1,G10)	M-CSF 24H	10.62110816	1099.953055	87.92603281	228.7403916	55.87827643	13.23137599	1563.578295	16.06427528	57.09269107	1085.615796	259.0880236	742.108879	163.5772947	12994.15835	31.47161515	5398.231069	2576
80(1,H10)	M-CSF 24H	9.910217023	1061.923008	80.27098457	216.5887893	52.29417108	14.59001221	1719.32645	12.86180939	55.09890142	927.0835599	233.0609148	529.2162549	68.22437119	11354.05392	31.99345048	5371.529639	2736
81(1,A11)	Standard1	2232.795836	37887.73775	8908.802703	50347.55522	2009.868741	3710.570011	6608.388402	1929.125658	5124.453501	32038.48134	3951.390927	1330.591564	33934.40732	8126.953752	8846.061857	1567.256373	1818
82(1,B11)	Standard2	713.5481183	9984.907594	2837.784061	12571.70225	670.2388737	1278.724869	2121.298188	610.589833	1666.304569	10356.0391	1247.844909	330.295956	10479.95911	2519.143563	3229.076606	508.0252396	1677
83(1,C11)	Standard3	222.3877038	3250.836445	1031.176274	5866.555248	224.4373745	410.8539237	699.883923	194.3376363	570.251054	3517.769188	406.7618977	89.38227459	3491.591121	847.8435071	1113.834901	155.7656206	2141
84(1,D11)	Standard4	70.70606089	1095.511413	309.4061627	1698.788671	70.78716917	124.1991433	202.5639305	63.80862977	174.8182677	1102.355599	131.1328363	26.03970584	1073.963649	261.2617573	336.6738459	50.11627669	1975
85(1,E11)	Standard5	24.80157133	424.2404316	107.3106247	504.1154159	24.94549791	42.91426278	73.58589593	22.7006443	56.9684662	384.0733604	46.55682852	21.58540349	389.9359185	91.66502312	112.3020675	19.90503656	2077
86(1,F11)	Standard6	10.99012926	186.3488255	40.13549229	187.2662629	10.57269671	19.11821117	33.25201405	9.457524261	22.45583729	154.6358479	17.68723464	10.1177675	177.4290333	32.74903267	46.02579791	8.559813192	1882
87(1,G11)	Standard7	2.820570323	36.42014652	9.527801302	54.11774121	1.829810746	5.244881222	9.092113935	2.355481892	6.542254423	< 44.1975308641975	< 5.1440329218107	1.552230706	< 44.1838134430727	12.1783992	13.37393723	1.917180682	1699
88(1,H11)	M-CSF 24H	8.487961887	995.9233066	72.22528959	191.6278854	50.49286592	13.23137599	1258.250122	10.37514481	41.77373929	691.424666	205.7831885	373.6276402	68.22437119	9770.900795	30.94920623	5004.955664	2554
89(1,A12)	Standard1	2390.006597	43327.07315	9228.525302	51858.87672	2167.557227	3997.398167	6948.093294	2066.720482	5144.779086	32996.66037	3593.011975	1558.306079	31307.00866	7712.259851	> 9890	1641.108316	1474
90(1,B12)	Standard2	753.4682836	10956.02054	2835.050457	12699.173	730.4385136	1359.538543	2287.602582	664.3416957	1706.579003	10860.59322	1238.496096	350.2406882	11029.04936	2598.375175	3443.613354	523.5042673	1589
91(1,C12)	Standard3	242.0656122	3371.463982	1080.456362	6143.903936	250.3361508	476.7075271	791.7012832	225.5507111	635.0247791	3860.345818	443.4380547	115.7524497	3762.091656	972.7734451	1157.49085	166.9179595	1746
92(1,D12)	Standard4	76.87666062	1163.170775	340.54249	1942.212681	76.18660137	142.0849263	238.7865153	72.85770114	201.8069375	1264.024077	138.9638594	37.90002672	1218.995025	321.377868	378.7070434	51.99211446	2025
93(1,E12)	Standard5	26.92389131	434.8427789	103.6655816	515.6886366	26.14708554	47.20242831	81.90135143	24.85506306	61.09152346	419.5963692	51.3376947	17.89015377	400.9912839	101.5969697	113.4477117	19.20275877	1594
94(1,F12)	Standard6	12.05387473	197.8001903	43.96301641	225.0156908	9.913757507	19.75996359	32.96485236	10.17084797	24.51672171	154.6358479	17.68723464	14.67778691	177.4290333	39.94266264	46.75487177	8.170676557	1626
95(1,G12)	Standard7	2.820570323	40.87049699	9.527801302	69.00807485	2.599418291	4.552241551	8.180910402	2.002880812	7.190147661	44.6946559	3.558909867	0.805967682	58.88437099	< 10.7270233196159	13.10987692	1.444479505	1682
1(2,A1)	IL-4 24H	19.14262692	1002.88992	146.4056805	535.6086287	74.63969765	18.62658049	10693.19377	25.34065305	71.19548008	3609.942308	563.4221694	1192.537651	276.0820308	99450.38296	36.14868013	5597.604141	2724
2(2,B1)	IL-13 24H	14.88372894	433.4950616	122.1790765	901.3263579	48.08093303	15.94167305	5480.645581	17.4892197	48.00925553	1950.246902	491.0236941	477.2188597	192.7836995	40918.71897	34.07526207	3364.881562	2587
3(2,C1)	IL-4, IL-13 24H	19.14262692	918.9735877	163.3399437	543.0437169	48.68504034	19.96083257	12442.77219	39.66106682	104.6913538	3587.098068	584.4661027	1058.676312	302.7573668	106722.85	37.1824142	4948.501528	2302
4(2,D1)	IL4,IL13,TGFB,MCSF 24H	9.910217023	303.1312834	238.1241084	478.0093384	62.97882841	13.23137599	9593.344736	10.37514481	538.351093	691.424666	450.7406425	323.9999326	133.3565386	8501.178548	30.94920623	5015.690782	2429
9(2,A2)	IL-4 24H	19.8521467	1044.593717	168.794773	1257.134815	53.49155255	18.62658049	10055.36508	27.48546012	82.94274244	3621.32768	614.3851198	918.9551956	329.0004496	149830.1423	37.69856511	5309.163632	2495
10(2,B2)	IL-13 24H	14.17358069	422.1612257	115.7490592	741.3884802	46.87040203	15.94167305	4934.957328	12.50632933	38.59121749	1606.68367	476.0697909	291.7227045	276.0820308	39117.02499	35.11298464	3033.916696	2681
11(2,C2)	IL-4, IL-13 24H	17.72334678	633.3442205	140.5456902	1012.86241	47.47605752	18.62658049	9116.342446	15.35215838	56.09744588	2220.890452	556.3433933	354.714907	276.0820308	70756.39833	34.59438101	4746.066192	2747
12(2,D2)	IL4,IL13,TGFB,MCSF 24H	9.910217023	326.4747102	224.162093	631.1377652	54.68623072	13.23137599	8451.231432	9.665459027	459.6989447	743.2766334	392.9636152	283.5837812	101.7845456	9251.822388	30.42621273	4861.224985	2521
17(2,A3)	IL-4 24H	17.72334678	988.9520262	140.5456902	812.302333	52.29417108	19.96083257	8381.103387	19.98496057	67.84295748	2899.521231	534.903409	570.671227	248.9158028	92868.44005	39.24424101	5105.951484	2851
18(2,B3)	IL-13 24H	15.59377521	596.8545062	112.4665946	650.4726466	42.60790652	15.94167305	5914.875099	28.20068389	44.91167459	2468.885952	476.0697909	592.0365898	221.1832002	35041.06242	34.59438101	2688.62464	2427
19(2,C3)	IL-4, IL-13 24H	15.59377521	655.1410847	128.444907	592.2220711	47.47605752	17.28701409	8698.131932	15.35215838	49.03344341	2100.100915	520.4315331	298.8369375	276.0820308	52767.50749	35.63108157	4674.486266	2394
20(2,D3)	IL4,IL13,TGFB,MCSF 24H	9.199172257	310.9309263	168.794773	577.5354879	58.2547368	11.86496138	7049.26386	8.956169648	319.5571902	607.1938066	198.7323536	275.8419002	221.1832002	7283.725784	29.90262327	4979.961314	2204
DataType:	Range
Location	Sample	TNF alpha	MMP9	MMP-1	FGF-13	VEGF	IL-1 beta	IL-1ra	CCL20/MIP-3 alpha	CCL5/RANTES	CCL4/MIP-1 beta	IL-4	CXCL8/IL-8	IL-12 p70	CCL2/MCP-1	HGF	Proteinase 3	Total Events
1(1,A1)	RPMI																	3252
2(1,B1)	Control 3H																	3672
3(1,C1)	fMLP 3H																	2890
4(1,D1)	GM-CSF 3H																	2829
5(1,E1)	IFN-gamma 3H																	3216
6(1,F1)	LPS 3H																	2752
7(1,G1)	IFN-gamma and LPS 3H																	3048
8(1,H1)	LPS and fMLP 3H																	2568
9(1,A2)	RPMI																	2647
10(1,B2)	Control 3H																	2849
11(1,C2)	fMLP 3H																	2851
12(1,D2)	GM-CSF 3H																	2342
13(1,E2)	IFN-gamma 3H																	2805
14(1,F2)	LPS 3H																	2637
15(1,G2)	IFN-gamma and LPS 3H																	2293
16(1,H2)	LPS and fMLP 3H																	2556
17(1,A3)	RPMI																	3425
18(1,B3)	Control 3H																	3010
19(1,C3)	fMLP 3H																	3322
20(1,D3)	GM-CSF 3H																	3275
21(1,E3)	IFN-gamma 3H																	3300
22(1,F3)	LPS 3H																	3076
23(1,G3)	IFN-gamma and LPS 3H																	2675
24(1,H3)	LPS and fMLP 3H																	3028
25(1,A4)	I,L,f,G 3H																	2797
26(1,B4)	TGF beta long 3H																	3368
27(1,C4)	TGF beta short 3H																	3108
28(1,D4)	M-CSF 3H																	2843
29(1,E4)	IL-4 3H																	3266
30(1,F4)	IL-13																	3148
31(1,G4)	IL-4, IL-13 3H																	3057
32(1,H4)	IL4,IL13,M-CSF,TGFB 3H																	2959
33(1,A5)	I,L,f,G 3H																	2682
34(1,B5)	TGF beta long 3H																	3516
35(1,C5)	TGF beta short 3H																	2882
36(1,D5)	M-CSF 3H																	3143
37(1,E5)	IL-4 3H																	3049
38(1,F5)	IL-13																	2937
39(1,G5)	IL-4, IL-13 3H																	2736
40(1,H5)	IL4,IL13,M-CSF,TGFB 3H																	3362
41(1,A6)	I,L,f,G 3H																	2670
42(1,B6)	TGF beta long 3H																	3048
43(1,C6)	TGF beta short 3H																	3066
44(1,D6)	M-CSF 3H																	2972
45(1,E6)	IL-4 3H																	2952
46(1,F6)	IL-13																	3044
47(1,G6)	IL-4, IL-13 3H																	3110
48(1,H6)	IL4,IL13,M-CSF,TGFB 3H																	3059
49(1,A7)	control 24H																	2928
50(1,B7)	fMLP 24H																	2889
51(1,C7)	GM-CSF 24H																	2884
52(1,D7)	IFN gamma 24H																	3239
53(1,E7)	LPS 24H																	3016
54(1,F7)	IFNgamma, LPS 24H																	2780
55(1,G7)	LPS fMLP 24H																	2688
56(1,H7)	I,L,f,G 24H																	2465
57(1,A8)	control 24H																	2948
58(1,B8)	fMLP 24H																	2812
59(1,C8)	GM-CSF 24H																	2731
60(1,D8)	IFN gamma 24H																	2910
61(1,E8)	LPS 24H																	2748
62(1,F8)	IFNgamma, LPS 24H																	2176
63(1,G8)	LPS fMLP 24H																	2491
64(1,H8)	I,L,f,G 24H																	2514
65(1,A9)	control 24H																	2322
66(1,B9)	fMLP 24H																	2918
67(1,C9)	GM-CSF 24H																	2716
68(1,D9)	IFN gamma 24H																	2754
69(1,E9)	LPS 24H																	2398
70(1,F9)	IFNgamma, LPS 24H																	2615
71(1,G9)	LPS fMLP 24H																	2661
72(1,H9)	I,L,f,G 24H																	2555
73(1,A10)	TGFB long 24H																	2603
74(1,B10)	TGFB long 24H																	2638
75(1,C10)	TGFB long 24H																	2874
76(1,D10)	TGFB short 24H																	2841
77(1,E10)	TGFB short 24H																	2723
78(1,F10)	TGFB short 24H																	2537
79(1,G10)	M-CSF 24H																	2576
80(1,H10)	M-CSF 24H																	2736
81(1,A11)	Standard1																	1818
82(1,B11)	Standard2																	1677
83(1,C11)	Standard3																	2141
84(1,D11)	Standard4																	1975
85(1,E11)	Standard5																	2077
86(1,F11)	Standard6																	1882
87(1,G11)	Standard7																	1699
88(1,H11)	M-CSF 24H																	2554
89(1,A12)	Standard1																	1474
90(1,B12)	Standard2																	1589
91(1,C12)	Standard3																	1746
92(1,D12)	Standard4																	2025
93(1,E12)	Standard5																	1594
94(1,F12)	Standard6																	1626
95(1,G12)	Standard7																	1682
1(2,A1)	IL-4 24H																	2724
2(2,B1)	IL-13 24H																	2587
3(2,C1)	IL-4, IL-13 24H																	2302
4(2,D1)	IL4,IL13,TGFB,MCSF 24H																	2429
9(2,A2)	IL-4 24H																	2495
10(2,B2)	IL-13 24H																	2681
11(2,C2)	IL-4, IL-13 24H																	2747
12(2,D2)	IL4,IL13,TGFB,MCSF 24H																	2521
17(2,A3)	IL-4 24H																	2851
18(2,B3)	IL-13 24H																	2427
19(2,C3)	IL-4, IL-13 24H																	2394
20(2,D3)	IL4,IL13,TGFB,MCSF 24H																	2204
DataType:	Avg Net MFI
Sample	TNF alpha	MMP9	MMP-1	FGF-13	VEGF	IL-1 beta	IL-1ra	CCL20/MIP-3 alpha	CCL5/RANTES	CCL4/MIP-1 beta	IL-4	CXCL8/IL-8	IL-12 p70	CCL2/MCP-1	HGF	Proteinase 3
Standard1	6604.75	16221.25	6680.5	8964.5	4607.5	7294	5699.75	5438.25	14100.5	9973.25	2266.75	6460	5683.25	16957	20317.75	6955.25
Standard2	2089.5	3681.5	2483.25	3822.5	1497	2465.5	2248.75	1762	5678.75	4100.25	649.5	2043.5	1535	6895.5	8545.75	1955.25
Standard3	660	1050.25	779.25	2186.5	467	785	916.25	596.75	1791	928	170	793.75	434.5	1697.5	2709.5	537.5
Standard4	209.75	330.5	160.5	761.5	141	224.5	333.75	207.5	457.5	145.25	48.75	324.25	123	279.5	791.5	154
Standard5	74	121.5	37.25	206.5	56	75.5	140.25	84	118.25	33.5	25.5	227.5	46.5	56.5	232.25	58
Standard6	33.5	56.5	15.5	80.25	31.5	34.5	68.75	45	42	18	20	163	28	24.25	90.75	27.5
Standard7	9	18.5	9	31	20	12.5	22	23.5	12.5	14.5	18.25	42.5	17.75	17.25	24.75	11.5
RPMI	9	19	9.666666667	40	21.5	13	24	28	13.33333333	14.5	18.33333333	19	16.16666667	18.33333333	24.66666667	11.33333333
Control 3H	12	21.5	11	54.66666667	29	14.66666667	522.3333333	30.33333333	24.66666667	21.66666667	20	1577.333333	17	893.3333333	25.66666667	2442.166667
fMLP 3H	15	23.33333333	13.66666667	73.66666667	31.33333333	16.33333333	799.1666667	37.66666667	38.33333333	55	24.33333333	7675.833333	17.83333333	2712.833333	26	2621.833333
GM-CSF 3H	14	22.66666667	12.66666667	63.66666667	34.33333333	17.66666667	840.6666667	31.66666667	27.66666667	27.66666667	24.33333333	4606.666667	17.33333333	2848.333333	26	2699
IFN-gamma 3H	10.33333333	20.66666667	10.66666667	44.83333333	30	13	169.5	29.33333333	18.33333333	19.66666667	20	1098.166667	16.33333333	1101	24	756
LPS 3H	356.8333333	31.66666667	21.16666667	141.3333333	40	82.66666667	5756.166667	427.8333333	51.33333333	4530.833333	38.33333333	14954.16667	22.83333333	6355.666667	31.33333333	2135.166667
IFN-gamma and LPS 3H	310.8333333	29.5	18.16666667	134.6666667	34.83333333	21	5455.5	293.1666667	44	4601.333333	36	14772.33333	20.5	6342.166667	30	1045
LPS and fMLP 3H	811.6666667	32	29.83333333	149.8333333	49.66666667	22.33333333	8297	562	227.6666667	7877.166667	34	15490.33333	22.66666667	3620	31.5	649.3333333
I,L,f,G 3H	161.3333333	28.66666667	17	130.6666667	38.33333333	26	5066	201.6666667	51.33333333	1109	30.33333333	15577	20.33333333	5489.833333	28.66666667	1446.5
TGF beta long 3H	9.333333333	21	10.33333333	38.33333333	42.16666667	13.33333333	218.3333333	28.83333333	16.66666667	16.33333333	19.33333333	612.5	16	122.8333333	25.66666667	2075.833333
TGF beta short 3H	9.666666667	20.66666667	10	39.66666667	29	13	193.3333333	27	17.66666667	19.16666667	19.33333333	1044.333333	16.33333333	637.6666667	25	757.8333333
M-CSF 3H	9.333333333	21.33333333	10.33333333	37	27.16666667	12.66666667	172	27.66666667	17	17.66666667	19.33333333	901.3333333	16.33333333	820.1666667	24	1031.666667
IL-4 3H	14.33333333	23.66666667	13.66666667	58.16666667	27.66666667	14.5	1103.333333	32	24.33333333	73	36.66666667	2007	17.66666667	10054	26.33333333	1512.333333
IL-13	9.666666667	20	11.16666667	37.33333333	29.33333333	13	541.1666667	28	17.66666667	21.66666667	22.16666667	622.3333333	16.33333333	2773	24.66666667	383
IL-4, IL-13 3H	11.33333333	22	11.66666667	40.33333333	27.16666667	13.66666667	939	28.66666667	21.33333333	42.33333333	34.66666667	1089.333333	17	6031.333333	25	579.6666667
IL4,IL13,M-CSF,TGFB 3H	10.16666667	20	12.66666667	39	29.33333333	13	984	28	50	17.66666667	32	784	16.66666667	666.5	25	1393
control 24H	13.16666667	87.5	14	48.83333333	52.16666667	14.66666667	853.3333333	32.33333333	35.33333333	38.33333333	36.66666667	1864.666667	18.33333333	12083.33333	28.33333333	7342.333333
fMLP 24H	13	60.33333333	14.33333333	76.66666667	51	15.33333333	1014.666667	36	31.66666667	45.83333333	34.33333333	3666	19.33333333	10547.66667	28.16666667	8053.333333
GM-CSF 24H	23.66666667	178.3333333	25	80	104.1666667	19.33333333	2354	48.33333333	56.66666667	115.5	100.5	6270.333333	23.66666667	24224.83333	34	11563.16667
IFN gamma 24H	17	77.66666667	16.66666667	57.33333333	47	15.66666667	927	51	34.33333333	65.66666667	55	2318	20	17171	29	7118.333333
LPS 24H	89.83333333	423.1666667	117.8333333	196.3333333	91.66666667	29.33333333	8368.166667	1783	1996.833333	8182.666667	120.6666667	16151	29.33333333	25102.83333	40	7294.5
IFNgamma, LPS 24H	96.5	415.6666667	138.5	206.1666667	103.1666667	33.33333333	8756.5	2103.333333	2323.166667	8829	118.3333333	16273.33333	27.66666667	25319.5	40	8419.333333
LPS fMLP 24H	212.6666667	577.3333333	211.5	250.1666667	163.6666667	40	9821.666667	2947.333333	4076	9159.5	131.5	15944.5	31.33333333	25412.33333	43.5	4747.333333
I,L,f,G 24H	184.1666667	727.5	344.5	311.3333333	257.8333333	248.6666667	10216.33333	2752	7334.666667	8409.666667	136.3333333	16287.83333	33.5	26684	48.83333333	10934.5
TGFB long 24H	12.66666667	115.5	14.66666667	47.5	120.6666667	16.66666667	1394	57	51.33333333	33.33333333	23	1303.5	19	2731	29.83333333	16742.33333
TGFB short 24H	12.33333333	95.5	14.33333333	44.83333333	61.33333333	15.66666667	1129.833333	44.33333333	44.33333333	49	32.33333333	2349.333333	18	9827.833333	27.66666667	8521.833333
M-CSF 24H	14.66666667	149.1666667	15	44.33333333	57.5	15.33333333	926.6666667	35.83333333	46.33333333	38.33333333	43	1711.833333	19	13997.83333	29.5	12095.66667
IL-4 24H	27.66666667	143.3333333	26	174.8333333	63.66666667	19.33333333	4320.833333	51.5	69.5	259.5	105.6666667	2521	25.33333333	24417	35.5	12300.5
IL-13 24H	22	69.83333333	20.16666667	152	51.66666667	17	2676.833333	44.66666667	39	114	87	1473.333333	23.33333333	22161.16667	32.5	6525.166667
IL-4, IL-13 24H	25.66666667	104.3333333	24.66666667	142.3333333	53.33333333	19	4453.666667	50.33333333	66	178.6666667	102	1730.333333	25.33333333	23804.16667	33.66666667	10894.5
IL4,IL13,TGFB,MCSF 24H	14.66666667	47.33333333	37.33333333	110	62.33333333	14.66666667	3817.5	31	550.3333333	28.66666667	63	1054.333333	20.66666667	11132.16667	28.5	11309.33333
DataType:	Avg Result
Sample	TNF alpha	MMP9	MMP-1	FGF-13	VEGF	IL-1 beta	IL-1ra	CCL20/MIP-3 alpha	CCL5/RANTES	CCL4/MIP-1 beta	IL-4	CXCL8/IL-8	IL-12 p70	CCL2/MCP-1	HGF	Proteinase 3
Standard1	2311.401217	40607.40545	9068.664003	51103.21597	2088.712984	3853.984089	6778.240848	1997.92307	5134.616293	32517.57085	3772.201451	1444.448822	32620.70799	7919.606801	N/A	1604.182345
Standard2	733.508201	10470.46407	2836.417259	12635.43763	700.3386937	1319.131706	2204.450385	637.4657644	1686.441786	10608.31616	1243.170502	340.2683221	10754.50423	2558.759369	3336.34498	515.7647535
Standard3	232.226658	3311.150213	1055.816318	6005.229592	237.3867626	443.7807254	745.7926031	209.9441737	602.6379165	3689.057503	425.0999762	102.5673621	3626.841388	910.3084761	1135.662876	161.34179
Standard4	73.79136076	1129.341094	324.9743264	1820.500676	73.48688527	133.1420348	220.6752229	68.33316545	188.3126026	1183.189838	135.0483479	31.96986628	1146.479337	291.3198126	357.6904446	51.05419558
Standard5	25.86273132	429.5416053	105.4881032	509.9020262	25.54629172	45.05834554	77.74362368	23.77785368	59.02999483	401.8348648	48.94726161	19.73777863	395.4636012	96.6309964	112.8748896	19.55389767
Standard6	11.522002	192.0745079	42.04925435	206.1409768	10.24322711	19.43908738	33.1084332	9.814186114	23.4862795	154.6358479	17.68723464	12.3977772	177.4290333	36.34584766	46.39033484	8.365244874
Standard7	2.820570323	38.64532175	9.527801302	61.56290803	2.214614519	4.898561386	8.636512169	2.179181352	6.866201042	N/A	N/A	1.179099194	N/A	N/A	13.24190708	1.680830093
RPMI	5.641140645	81.74099397	28.41467508	184.8995513	6.689838342	10.48976244	19.17831445	7.539078063	14.8050797	N/A	N/A	< 1.45404663923182	N/A	28.02955038	26.39367656	3.204093128
Control 3H	7.776309227	103.5952437	44.0373493	273.4057101	17.16067902	12.77331166	807.4965743	9.192599441	28.15366476	460.0332084	35.37446927	499.6881309	31.01700787	1204.48167	27.45066614	1217.729811
fMLP 3H	9.910165813	119.3424514	69.21914384	377.3103438	20.26108189	15.04056583	1270.481488	14.40344322	43.12098829	1226.866951	86.26547676	3584.752345	62.24377791	2495.621144	27.80206198	1335.440967
GM-CSF 3H	9.198770318	113.6569938	60.13575963	323.8732655	24.18391019	16.81404651	1367.544182	10.13923603	31.52483522	649.2578933	85.70320625	1899.091982	43.41946231	2579.361838	27.8011817	1347.289255
IFN-gamma 3H	6.590450928	96.36789851	40.69058098	215.4076526	18.49748247	10.48976244	195.4023204	8.483594969	20.97308219	386.112508	35.37446927	310.6731655	N/A	1378.270384	25.68996519	438.3707103
LPS 3H	251.2004375	188.6162337	122.799609	713.3980373	31.36954786	96.59654643	13731.93187	296.8825831	56.2732508	23287.18868	199.1060808	8249.292406	214.02334	4782.96817	33.37777623	1096.789918
IFN-gamma and LPS 3H	218.8214506	171.0538743	103.4227577	682.2662132	24.83176329	21.29016408	12859.87725	198.7888414	49.01723945	23568.57228	183.9432141	8123.706519	148.3077771	4765.198208	31.99345048	587.8594484
LPS and fMLP 3H	571.004629	191.5602687	173.1638415	754.8193997	43.413534	23.05364429	21339.28763	394.5299126	207.4973443	43556.30662	169.2099262	8620.117472	211.7167	3062.338047	33.55401801	382.6856345
I,L,f,G 3H	113.4243535	164.1584349	95.16614114	663.305811	29.30943791	27.73629097	11757.43186	132.4438377	56.41842613	8254.741749	140.205771	8680.367668	142.6415946	4222.536238	30.60034524	784.494797
TGF beta long 3H	5.878488265	99.27700035	36.89239615	174.3899086	34.14545899	10.94816209	264.7373151	8.129623367	18.95320414	209.6850582	24.24408817	146.8353302	< 44.1838134430727	340.903608	27.45066614	1087.897008
TGF beta short 3H	6.115835885	96.36789851	32.21285991	182.9423016	17.16067902	10.48640231	229.0302561	6.831203497	20.17623244	361.3156733	24.24408817	291.22035	N/A	978.0061134	26.74787446	439.8088364
M-CSF 3H	5.878488265	102.1617971	36.89239615	165.1504554	14.68091133	10.02800266	199.0992698	7.303114115	19.36591757	290.9525188	N/A	241.4320477	N/A	1143.73555	25.69092787	580.4816042
IL-4 3H	9.436131978	122.2052531	69.38126756	286.8666664	15.36416243	12.54851188	1866.982423	10.37514481	27.96239303	1507.117597	189.0760885	665.2721945	55.82191675	7407.086299	28.15257753	818.5688688
IL-13	6.115835885	90.54969484	46.20585951	167.4956315	17.60617827	10.48976244	789.9890329	7.539078063	20.17187026	463.4273428	62.90473435	149.9873186	N/A	2534.102997	26.39555893	236.8983149
IL-4, IL-13 3H	7.302109114	107.9093954	51.18230245	187.3149383	14.683149	11.40656173	1536.48353	8.011795196	24.4960716	988.3002535	174.1795475	308.3856027	31.01700787	4565.869727	26.74695477	345.3789265
IL4,IL13,M-CSF,TGFB 3H	6.471826691	90.54969484	60.42781038	178.4257359	17.60971657	10.48976244	1636.914537	7.538909203	55.05082919	288.6307301	149.5484011	201.9305189	N/A	1003.999174	26.74695477	756.9124187
control 24H	8.606474821	614.9577744	72.22528959	239.5760624	46.46290892	12.77590445	1369.180438	10.61299762	40.01090041	909.8201524	189.1164003	606.9616456	79.41109598	9196.153243	30.25148425	3367.314948
fMLP 24H	8.487902021	413.2499079	74.61484863	385.3471543	45.03864835	13.68425473	1689.620346	13.21936885	36.05364912	1055.280817	170.7452224	1421.295131	111.6458161	7877.894203	30.07594902	3652.903645
GM-CSF 24H	16.06704348	1253.017212	146.2543392	410.4332468	106.5636388	19.06955975	4659.756911	22.0073863	61.64833755	2040.027268	546.6139117	2782.390527	239.4828104	101347.5086	36.14868013	5050.942552
IFN gamma 24H	11.33133824	542.6388972	92.72230405	287.1649056	40.14786494	14.13480834	1512.308866	23.93059497	38.92877685	1380.948641	307.7728643	818.3585148	132.9061263	16829.57923	30.94842666	3275.082113
LPS 24H	62.92258566	2849.017275	518.0990337	972.6512388	92.53166045	32.19831139	21559.74462	1290.465433	1323.291454	45721.68476	639.8738024	9082.362685	388.7665733	N/A	42.3215113	3347.161551
IFNgamma, LPS 24H	67.6362577	2801.59255	583.4723585	1018.250681	105.466455	37.28679588	22771.13557	1526.527222	1508.494572	51523.22008	629.2923994	9168.264921	346.238861	N/A	42.32315265	3801.088062
LPS fMLP 24H	149.6397515	3806.325558	795.3736569	1221.122931	171.216279	45.9037874	26158.23331	2149.626658	2478.74945	54927.77808	688.1074341	8938.201842	438.6817565	> 7820	45.89767853	2280.929677
I,L,f,G 24H	129.5361994	4716.874886	1138.109028	1501.99077	268.9078521	293.654487	27433.77373	2005.295353	4348.977216	47555.98672	709.1507039	9178.30617	491.5916215	> 7820	51.30901506	4804.521087
TGFB long 24H	8.250772031	816.3322089	77.45887067	230.785989	124.7912418	15.48265623	2474.752339	28.20127566	56.23016964	797.2062691	72.5691162	387.2381252	100.008679	2506.64182	31.81394021	7028.058531
TGFB short 24H	8.013701908	672.8232109	74.90718792	215.2172228	57.46177009	14.13713347	1920.422707	19.15319227	49.31762123	1118.22123	156.4190236	811.2538384	67.00864154	7219.922519	29.55295173	3841.220682
M-CSF 24H	9.673095689	1052.59979	80.14076899	212.3190221	52.88843781	13.68425473	1513.718289	13.10040983	51.32177726	901.374674	232.6440423	548.3175914	100.008679	11373.03769	31.47142395	5258.23879
IL-4 24H	18.90604013	1012.145221	151.9153812	868.3485922	60.14180709	19.07133119	9709.887414	24.27035792	73.99372667	3376.930407	570.9035661	894.0546913	284.6660944	114049.6551	37.69716208	5337.573086
IL-13 24H	14.88369494	484.1702645	116.7982434	764.3958283	45.85308053	15.94167305	5443.492669	19.39874431	43.83738254	2008.605508	481.0544253	453.6593847	230.0163102	38358.93546	34.59420924	3029.140966
IL-4, IL-13 24H	17.48658297	735.819631	144.1101803	716.0427328	47.8790518	18.62480905	10085.74886	23.45512786	69.9407477	2636.029812	553.7470097	570.7427187	284.9738095	76748.91859	35.80262559	4789.684662
IL4,IL13,TGFB,MCSF 24H	9.673202101	313.5123066	210.3603248	562.2275305	58.63993198	12.77590445	8364.613343	9.66559116	439.2024093	680.631702	347.4788704	294.4752047	152.1080948	8345.575573	30.42601407	4952.29236
DataType:	Avg Range
Sample	TNF alpha	MMP9	MMP-1	FGF-13	VEGF	IL-1 beta	IL-1ra	CCL20/MIP-3 alpha	CCL5/RANTES	CCL4/MIP-1 beta	IL-4	CXCL8/IL-8	IL-12 p70	CCL2/MCP-1	HGF	Proteinase 3
Standard1
Standard2
Standard3
Standard4
Standard5
Standard6
Standard7
RPMI
Control 3H
fMLP 3H
GM-CSF 3H
IFN-gamma 3H
LPS 3H
IFN-gamma and LPS 3H
LPS and fMLP 3H
I,L,f,G 3H
TGF beta long 3H
TGF beta short 3H
M-CSF 3H
IL-4 3H
IL-13
IL-4, IL-13 3H
IL4,IL13,M-CSF,TGFB 3H
control 24H
fMLP 24H
GM-CSF 24H
IFN gamma 24H
LPS 24H
IFNgamma, LPS 24H
LPS fMLP 24H
I,L,f,G 24H
TGFB long 24H
TGFB short 24H
M-CSF 24H
IL-4 24H
IL-13 24H
IL-4, IL-13 24H
IL4,IL13,TGFB,MCSF 24H
DataType:	%CV Replicates
Sample	TNF alpha	MMP9	MMP-1	FGF-13	VEGF	IL-1 beta	IL-1ra	CCL20/MIP-3 alpha	CCL5/RANTES	CCL4/MIP-1 beta	IL-4	CXCL8/IL-8	IL-12 p70	CCL2/MCP-1	HGF	Proteinase 3
Standard1	4.809411467	9.471649085	2.492958365	2.09119066	5.338339863	5.262557652	3.543804921	4.869768758	0.279911058	2.08359624	6.717885834	11.1473993	5.695312967	3.702619042	NaN	3.255316291
Standard2	3.848330461	6.558262819	0.068147599	0.713354268	6.078141045	4.331932671	5.334434613	5.962407506	1.688663405	3.363150507	0.531754012	4.144686569	3.610258821	2.189545897	4.546903589	2.122154601
Standard3	5.991724896	2.576039848	3.300411616	3.265739222	7.714499396	10.49291392	8.705460177	10.51278368	7.600242043	6.566399637	6.10067297	18.17978862	5.273811061	9.704271536	2.718184924	4.887694942
Standard4	5.912986106	4.236310331	6.774906936	9.454913715	5.195451011	9.498997402	11.60675631	9.363915294	10.13414461	9.661752757	4.100286786	26.23255676	8.945008081	14.59169877	8.309408156	2.598057981
Standard5	5.802584551	1.745347033	2.44334158	1.60491671	3.325926026	6.729476842	7.563211867	6.406819265	4.938915813	6.250965903	6.906582285	13.23824823	1.976749277	7.267799175	0.717690905	2.539572417
Standard6	6.528220001	4.215727414	6.436423907	12.94884543	4.548765482	2.334407373	0.613299888	5.139458567	6.204751774	0	0	26.00805444	0	13.99517375	1.111294135	3.289337705
Standard7	0	8.142959755	0	17.10292159	24.57288659	9.998245803	7.460398187	11.44129721	6.672244222	NaN	NaN	44.75345649	NaN	NaN	1.410060001	19.88601996
RPMI	0	0	28.52467782	12.67064783	11.03172272	0	25.830372	9.392994002	4.969565455	NaN	NaN	0	NaN	22.69530888	6.118453276	17.03534454
Control 3H	18.29909733	7.249779293	24.35332195	11.85818016	7.819088591	12.31715687	105.1059562	4.454761857	33.17914574	20.710066	0	53.58048261	0	13.07300529	2.217197358	92.7191848
fMLP 3H	7.174127714	8.280598021	13.82735223	16.87077873	9.932776996	5.18851323	29.80469488	10.28673377	14.14003864	5.0215211	13.74987612	9.438958152	16.64213159	9.695788623	0	33.64626035
GM-CSF 3H	20.456931	4.36270379	23.62379558	10.83467704	8.175893907	28.13343236	51.17058233	16.15958096	30.19897097	18.26509785	25.26210553	25.74414274	49.47477488	15.98175542	3.787131715	71.7467496
IFN-gamma 3H	6.235676983	5.228621008	16.16749857	8.572275614	7.19909747	0	14.7402114	4.824153903	6.616765973	6.470565159	0	18.53298266	NaN	4.808309426	4.119861342	22.73924139
LPS 3H	25.92926514	19.56933834	14.49953746	19.61262923	24.16874468	116.5943341	13.09367822	49.26352321	20.7697145	16.70077976	27.18259226	3.130779707	43.50991217	19.02497986	7.839308424	68.0544793
IFN-gamma and LPS 3H	8.748796504	4.171521462	5.073625067	9.961510811	7.496921834	0	5.989943043	16.56472194	7.253618337	11.69605813	11.97372266	1.434119653	17.8329018	12.91243542	0	5.502452465
LPS and fMLP 3H	8.624374679	4.259787243	6.293903251	2.358882881	8.104036352	6.62463014	5.705845036	12.75753327	13.07051223	17.69736284	8.979497918	1.49952742	7.744528126	19.46415143	4.648527332	11.81295926
I,L,f,G 3H	12.93679991	5.816020927	7.560296375	2.333957112	10.90374123	53.24474653	3.004802907	8.054855636	5.659010671	8.92760597	12.34444079	1.087025316	32.39213724	12.95778194	1.974634433	30.2816282
TGF beta long 3H	6.993262864	0	17.83199192	2.168634759	9.018699844	7.252098277	9.008407035	14.0044258	9.865484434	18.43237685	39.75894132	11.69016283	0	16.37741348	2.217197358	10.23464218
TGF beta short 3H	6.721863447	5.228621008	39.54776931	8.223288038	7.819088591	13.16220916	18.09619003	10.35853573	3.457769641	18.80157547	39.75894132	15.3716545	NaN	4.233733477	0	15.28008361
M-CSF 3H	6.993262864	4.890883477	17.83199192	14.76495173	9.685213167	7.97558026	20.5792746	11.19653282	6.276383398	10.90547195	NaN	17.01388886	NaN	7.919549782	0	17.45088362
IL-4 3H	8.702076103	4.029082684	7.099885662	54.66865082	5.106161775	5.444530575	9.598672093	0	2.340411142	5.025118856	5.880927214	4.423909285	38.48252171	6.362401324	2.156501494	15.81040805
IL-13	6.721863447	0	6.436615541	12.64282139	8.800224324	0	3.68059537	9.392994002	6.879579076	12.34121514	19.50716431	15.35612328	NaN	9.074781951	2.311860113	16.90060736
IL-4, IL-13 3H	11.25419616	7.989497661	11.32573663	5.21564074	7.082388242	6.960655567	8.202455093	18.41291862	11.93022665	16.77460415	10.07220904	28.29062158	0	13.00882224	3.946495447	10.96215108
IL4,IL13,M-CSF,TGFB 3H	3.175239931	0	16.9076401	13.07111675	4.381827139	0	36.3695805	0	11.89198895	20.59310684	45.67956299	16.37169692	NaN	9.442769607	3.946495447	38.09988582
control 24H	6.311816114	9.304574127	0	7.833809523	4.583517652	6.174904083	9.772781896	21.5128606	1.530683358	11.35907261	4.40345724	13.35191374	24.39958229	2.366187143	1.997405974	3.449361337
fMLP 24H	8.380164727	7.626208895	16.47374154	58.73961576	8.107246606	5.732201014	18.15980034	24.65902029	11.30682471	17.46621645	22.42519258	14.84358633	33.68157956	18.39697757	4.380847458	17.26747416
GM-CSF 24H	5.101901307	5.550023878	7.942877374	18.20874597	9.354160902	8.095256744	6.170851336	7.493152235	11.14803636	13.42716808	5.968262824	7.495640432	13.23512721	34.78420851	0	5.027469201
IFN gamma 24H	21.72253714	13.3845021	8.959425204	26.26345135	6.133804771	11.07047721	2.858902549	57.62301734	8.77623657	22.72953677	10.70241239	64.56856158	23.2486174	26.48552574	3.377922366	6.086435933
LPS 24H	10.57654715	1.074026722	4.028257474	3.856684047	8.341005071	16.24047117	5.0514194	15.74051719	9.743999265	10.372149	4.70078686	2.98912841	3.741609573	NaN	4.839079675	7.230649863
IFNgamma, LPS 24H	1.382555589	3.839964972	4.850799556	2.713076074	5.894810097	37.66124393	1.782486649	15.33125448	8.231407311	5.991060894	5.560577182	2.569393472	4.311735007	NaN	2.419392078	16.75899366
LPS fMLP 24H	3.473574364	4.254484934	4.256101559	3.680162799	9.415360821	2.770507344	1.730300708	6.620348708	8.03810347	4.048752057	0.318332727	4.591162501	3.242796351	0	1.109506059	2.471334674
I,L,f,G 24H	11.88862555	5.136857734	1.420759097	2.564154456	7.594226784	30.11423981	2.523853991	10.5172609	2.703471472	5.886004361	1.53756095	1.953203274	2.457654035	0	1.505143997	7.314176764
TGFB long 24H	9.95468891	9.642689205	11.70276334	21.11644253	11.74282932	18.12469274	3.159648396	9.146199757	24.2147187	12.2078479	0	26.97752712	55.0472585	11.11010306	9.018139355	5.641992109
TGFB short 24H	5.125236683	13.99263678	6.201252899	12.82578063	3.154971562	5.548571711	4.443066927	9.371452236	13.69355386	11.99273603	7.62668704	2.557897302	52.82815547	2.465763349	2.049368456	18.9400731
M-CSF 24H	11.22869197	5.000742882	9.796738454	8.911632861	5.18345056	5.732201014	15.4947681	21.77077301	16.22843187	22.00517964	11.45735877	33.73624395	55.0472585	14.17134695	1.659035685	4.179261362
IL-4 24H	5.733303247	2.860504437	9.813839297	41.92021469	20.90028189	4.039208331	12.29812661	15.91693658	10.71615452	12.24448279	7.052950223	34.8614139	14.30678107	27.32238034	4.105828746	4.628591625
IL-13 24H	4.7709743	20.18955397	4.229954696	16.61437704	6.269679584	0	9.020205401	41.34047314	10.94966286	21.60969658	1.794732478	33.40320508	18.40993289	7.850239342	1.499850184	11.16335484
IL-4, IL-13 24H	10.21487992	21.60719081	12.2951034	36.06303999	1.457853755	7.178114516	20.344791	59.83661619	43.32447305	31.32971209	5.796174614	74.19902167	5.404360638	35.79503683	3.638047664	2.967204425
IL4,IL13,TGFB,MCSF 24H	4.243908925	3.790561633	17.43080747	13.82064446	7.093624493	6.174904083	15.23382223	7.340343452	25.23384993	10.09068768	37.9930346	8.781899722	40.67410977	11.901303	1.719881898	1.632874007
DataType:	% Recovery
Location	Sample	TNF alpha	MMP9	MMP-1	FGF-13	VEGF	IL-1 beta	IL-1ra	CCL20/MIP-3 alpha	CCL5/RANTES	CCL4/MIP-1 beta	IL-4	CXCL8/IL-8	IL-12 p70	CCL2/MCP-1	HGF	Proteinase 3
81(1,A11)	Standard1	102.89	114.6	100.21	110.44	96.63	96.63	100.89	100.48	100.09	99.44	105.37	125.53	105.35	103.93	89.44	103.11
82(1,B11)	Standard2	98.65	90.61	95.76	82.73	96.67	99.9	97.16	95.4	97.64	96.42	99.83	93.48	97.61	96.64	97.95	100.27
83(1,C11)	Standard3	92.23	88.5	104.39	115.81	97.11	96.29	96.17	91.1	100.24	98.26	97.62	75.89	97.56	97.58	101.36	92.23
84(1,D11)	Standard4	87.98	89.47	93.97	100.61	91.89	87.33	83.5	89.73	92.19	92.38	94.42	66.33	90.02	90.21	91.91	89.02
85(1,E11)	Standard5	92.58	103.94	97.77	89.57	97.14	90.52	91	95.77	90.13	96.55	100.56	164.95	98.06	94.95	91.98	106.07
86(1,F11)	Standard6	123.07	136.97	109.71	99.82	123.52	120.98	123.36	119.7	106.58	116.62	114.61	231.95	133.86	101.76	113.09	136.84
87(1,G11)	Standard7	94.76	80.31	78.13	86.54	64.13	99.57	101.19	89.43	93.15	N/A	N/A	106.75	N/A	113.53	98.58	91.95
89(1,A12)	Standard1	110.14	131.06	103.81	113.75	104.21	104.1	106.08	107.64	100.48	102.41	95.81	147.01	97.2	98.62	N/A	107.97
90(1,B12)	Standard2	104.17	99.42	95.67	83.57	105.35	106.21	104.78	103.8	99.99	101.12	99.08	99.12	102.72	99.68	104.46	103.32
91(1,C12)	Standard3	100.4	91.78	109.38	121.29	108.32	111.73	108.78	105.73	111.63	107.83	106.43	98.28	105.12	111.96	105.33	98.83
92(1,D12)	Standard4	95.65	95	103.43	115.02	98.9	99.9	98.43	102.46	106.42	105.92	100.05	96.54	102.18	110.96	103.39	92.35
93(1,E12)	Standard5	100.5	106.54	94.45	91.62	101.82	99.57	101.28	104.86	96.65	105.49	110.89	136.71	100.84	105.23	92.91	102.33
94(1,F12)	Standard6	134.98	145.39	120.17	119.94	115.82	125.04	122.3	128.72	116.36	116.62	114.61	336.48	133.86	124.12	114.88	130.62
95(1,G12)	Standard7	94.76	90.12	78.13	110.35	91.1	86.42	91.05	76.05	102.38	101.12	69.19	55.43	133.27	N/A	96.63	69.28
DataType:	Comments
Location	Sample	TNF alpha	MMP9	MMP-1	FGF-13	VEGF	IL-1 beta	IL-1ra	CCL20/MIP-3 alpha	CCL5/RANTES	CCL4/MIP-1 beta	IL-4	CXCL8/IL-8	IL-12 p70	CCL2/MCP-1	HGF	Proteinase 3
1(1,A1)	RPMI							Extrapolated
2(1,B1)	Control 3H													Extrapolated
3(1,C1)	fMLP 3H												Extrapolated	Extrapolated
4(1,D1)	GM-CSF 3H													Extrapolated
5(1,E1)	IFN-gamma 3H
6(1,F1)	LPS 3H							Extrapolated					Extrapolated
7(1,G1)	IFN-gamma and LPS 3H												Extrapolated
8(1,H1)	LPS and fMLP 3H							Extrapolated					Extrapolated
9(1,A2)	RPMI													Extrapolated			Extrapolated
10(1,B2)	Control 3H													Extrapolated
11(1,C2)	fMLP 3H												Extrapolated	Extrapolated
12(1,D2)	GM-CSF 3H													Extrapolated
13(1,E2)	IFN-gamma 3H													Extrapolated		Extrapolated
14(1,F2)	LPS 3H							Extrapolated					Extrapolated
15(1,G2)	IFN-gamma and LPS 3H							Extrapolated					Extrapolated
16(1,H2)	LPS and fMLP 3H							Extrapolated					Extrapolated
17(1,A3)	RPMI							Extrapolated								Extrapolated	Extrapolated
18(1,B3)	Control 3H													Extrapolated
19(1,C3)	fMLP 3H												Extrapolated	Extrapolated
20(1,D3)	GM-CSF 3H													Extrapolated
21(1,E3)	IFN-gamma 3H															Extrapolated
22(1,F3)	LPS 3H												Extrapolated
23(1,G3)	IFN-gamma and LPS 3H												Extrapolated
24(1,H3)	LPS and fMLP 3H							Extrapolated					Extrapolated
25(1,A4)	I,L,f,G 3H												Extrapolated
26(1,B4)	TGF beta long 3H
27(1,C4)	TGF beta short 3H													Extrapolated
28(1,D4)	M-CSF 3H															Extrapolated
29(1,E4)	IL-4 3H													Extrapolated
30(1,F4)	IL-13															Extrapolated
31(1,G4)	IL-4, IL-13 3H													Extrapolated
32(1,H4)	IL4,IL13,M-CSF,TGFB 3H															Extrapolated
33(1,A5)	I,L,f,G 3H												Extrapolated	Extrapolated
34(1,B5)	TGF beta long 3H
35(1,C5)	TGF beta short 3H
36(1,D5)	M-CSF 3H															Extrapolated
37(1,E5)	IL-4 3H													Extrapolated
38(1,F5)	IL-13													Extrapolated
39(1,G5)	IL-4, IL-13 3H													Extrapolated		Extrapolated
40(1,H5)	IL4,IL13,M-CSF,TGFB 3H													Extrapolated
41(1,A6)	I,L,f,G 3H												Extrapolated
42(1,B6)	TGF beta long 3H
43(1,C6)	TGF beta short 3H						Extrapolated
44(1,D6)	M-CSF 3H						Extrapolated							Extrapolated		Extrapolated
45(1,E6)	IL-4 3H													Extrapolated
46(1,F6)	IL-13
47(1,G6)	IL-4, IL-13 3H													Extrapolated
48(1,H6)	IL4,IL13,M-CSF,TGFB 3H													Extrapolated
49(1,A7)	control 24H													Extrapolated			Extrapolated
50(1,B7)	fMLP 24H																Extrapolated
51(1,C7)	GM-CSF 24H												Extrapolated		Extrapolated		Extrapolated
52(1,D7)	IFN gamma 24H														Extrapolated
53(1,E7)	LPS 24H							Extrapolated					Extrapolated		Extrapolated
54(1,F7)	IFNgamma, LPS 24H							Extrapolated					Extrapolated				Extrapolated
55(1,G7)	LPS fMLP 24H							Extrapolated					Extrapolated
56(1,H7)	I,L,f,G 24H							Extrapolated					Extrapolated				Extrapolated
57(1,A8)	control 24H													Extrapolated			Extrapolated
58(1,B8)	fMLP 24H																Extrapolated
59(1,C8)	GM-CSF 24H												Extrapolated		Extrapolated		Extrapolated
60(1,D8)	IFN gamma 24H																Extrapolated
61(1,E8)	LPS 24H							Extrapolated					Extrapolated				Extrapolated
62(1,F8)	IFNgamma, LPS 24H							Extrapolated					Extrapolated				Extrapolated
63(1,G8)	LPS fMLP 24H							Extrapolated					Extrapolated
64(1,H8)	I,L,f,G 24H							Extrapolated					Extrapolated				Extrapolated
65(1,A9)	control 24H													Extrapolated			Extrapolated
66(1,B9)	fMLP 24H													Extrapolated
67(1,C9)	GM-CSF 24H														Extrapolated		Extrapolated
68(1,D9)	IFN gamma 24H													Extrapolated			Extrapolated
69(1,E9)	LPS 24H							Extrapolated					Extrapolated				Extrapolated
70(1,F9)	IFNgamma, LPS 24H							Extrapolated					Extrapolated		Extrapolated		Extrapolated
71(1,G9)	LPS fMLP 24H							Extrapolated					Extrapolated
72(1,H9)	I,L,f,G 24H							Extrapolated					Extrapolated				Extrapolated
73(1,A10)	TGFB long 24H																Extrapolated
74(1,B10)	TGFB long 24H													Extrapolated			Extrapolated
75(1,C10)	TGFB long 24H													Extrapolated			Extrapolated
76(1,D10)	TGFB short 24H													Extrapolated			Extrapolated
77(1,E10)	TGFB short 24H													Extrapolated			Extrapolated
78(1,F10)	TGFB short 24H													Extrapolated			Extrapolated
79(1,G10)	M-CSF 24H																Extrapolated
80(1,H10)	M-CSF 24H													Extrapolated			Extrapolated
81(1,A11)	Standard1											Extrapolated		Extrapolated	Extrapolated
82(1,B11)	Standard2
83(1,C11)	Standard3
84(1,D11)	Standard4
85(1,E11)	Standard5
86(1,F11)	Standard6
87(1,G11)	Standard7		Extrapolated		Extrapolated	Extrapolated				Extrapolated
88(1,H11)	M-CSF 24H													Extrapolated			Extrapolated
89(1,A12)	Standard1	Extrapolated	Extrapolated	Extrapolated	Extrapolated	Extrapolated	Extrapolated	Extrapolated	Extrapolated	Extrapolated	Extrapolated		Extrapolated				Extrapolated
90(1,B12)	Standard2
91(1,C12)	Standard3
92(1,D12)	Standard4
93(1,E12)	Standard5
94(1,F12)	Standard6
95(1,G12)	Standard7						Extrapolated	Extrapolated	Extrapolated				Extrapolated			Extrapolated	Extrapolated
1(2,A1)	IL-4 24H														Extrapolated		Extrapolated
2(2,B1)	IL-13 24H														Extrapolated		Extrapolated
3(2,C1)	IL-4, IL-13 24H														Extrapolated		Extrapolated
4(2,D1)	IL4,IL13,TGFB,MCSF 24H																Extrapolated
9(2,A2)	IL-4 24H														Extrapolated		Extrapolated
10(2,B2)	IL-13 24H														Extrapolated
11(2,C2)	IL-4, IL-13 24H														Extrapolated		Extrapolated
12(2,D2)	IL4,IL13,TGFB,MCSF 24H													Extrapolated			Extrapolated
17(2,A3)	IL-4 24H														Extrapolated		Extrapolated
18(2,B3)	IL-13 24H														Extrapolated
19(2,C3)	IL-4, IL-13 24H														Extrapolated		Extrapolated
20(2,D3)	IL4,IL13,TGFB,MCSF 24H																Extrapolated
DataType:	Units
Analyte:	TNF alpha	MMP9	MMP-1	FGF-13	VEGF	IL-1 beta	IL-1ra	CCL20/MIP-3 alpha	CCL5/RANTES	CCL4/MIP-1 beta	IL-4	CXCL8/IL-8	IL-12 p70	CCL2/MCP-1	HGF	Proteinase 3
BeadID:	12	14	19	25	26	28	30	33	36	37	39	48	56	62	66	73
Units:	pg/mL	pg/mL	pg/mL	pg/mL	pg/mL	pg/mL	pg/mL	pg/mL	pg/mL	pg/mL	pg/mL	pg/mL	pg/mL	pg/mL	pg/mL	pg/mL
DataType:	Standard Expected Concentration
Reagent	TNF alpha	MMP9	MMP-1	FGF-13	VEGF	IL-1 beta	IL-1ra	CCL20/MIP-3 alpha	CCL5/RANTES	CCL4/MIP-1 beta	IL-4	CXCL8/IL-8	IL-12 p70	CCL2/MCP-1	HGF	Proteinase 3
Standard1	2170	33060	8890	45590	2080	3840	6550	1920	5120	32220	3750	1060	32210	7820	9890	1520
Standard2	723.3333333	11020	2963.333333	15196.66667	693.3333333	1280	2183.333333	640	1706.666667	10740	1250	353.3333333	10736.66667	2606.666667	3296.666667	506.6666667
Standard3	241.1111111	3673.333333	987.7777778	5065.555556	231.1111111	426.6666667	727.7777778	213.3333333	568.8888889	3580	416.6666667	117.7777778	3578.888889	868.8888889	1098.888889	168.8888889
Standard4	80.37037037	1224.444444	329.2592593	1688.518519	77.03703704	142.2222222	242.5925926	71.11111111	189.6296296	1193.333333	138.8888889	39.25925926	1192.962963	289.6296296	366.2962963	56.2962963
Standard5	26.79012346	408.1481481	109.7530864	562.8395062	25.67901235	47.40740741	80.86419753	23.7037037	63.20987654	397.7777778	46.2962963	13.08641975	397.654321	96.54320988	122.0987654	18.7654321
Standard6	8.930041152	136.0493827	36.58436214	187.6131687	8.559670782	15.80246914	26.95473251	7.901234568	21.06995885	132.5925926	15.43209877	4.362139918	132.5514403	32.18106996	40.69958848	6.255144033
Standard7	2.976680384	45.34979424	12.19478738	62.53772291	2.853223594	5.267489712	8.984910837	2.633744856	7.023319616	44.19753086	5.144032922	1.454046639	44.18381344	10.72702332	13.56652949	2.085048011
DataType:	Control Expected Concentration
Reagent	TNF alpha	MMP9	MMP-1	FGF-13	VEGF	IL-1 beta	IL-1ra	CCL20/MIP-3 alpha	CCL5/RANTES	CCL4/MIP-1 beta	IL-4	CXCL8/IL-8	IL-12 p70	CCL2/MCP-1	HGF	Proteinase 3
DataType:	Control Range - Low
Reagent	TNF alpha	MMP9	MMP-1	FGF-13	VEGF	IL-1 beta	IL-1ra	CCL20/MIP-3 alpha	CCL5/RANTES	CCL4/MIP-1 beta	IL-4	CXCL8/IL-8	IL-12 p70	CCL2/MCP-1	HGF	Proteinase 3
DataType:	Control Range - High
Reagent	TNF alpha	MMP9	MMP-1	FGF-13	VEGF	IL-1 beta	IL-1ra	CCL20/MIP-3 alpha	CCL5/RANTES	CCL4/MIP-1 beta	IL-4	CXCL8/IL-8	IL-12 p70	CCL2/MCP-1	HGF	Proteinase 3
DataType:	Per Bead Count
Analyte:	TNF alpha	MMP9	MMP-1	FGF-13	VEGF	IL-1 beta	IL-1ra	CCL20/MIP-3 alpha	CCL5/RANTES	CCL4/MIP-1 beta	IL-4	CXCL8/IL-8	IL-12 p70	CCL2/MCP-1	HGF	Proteinase 3
BeadID:	12	14	19	25	26	28	30	33	36	37	39	48	56	62	66	73
Per Bead:	50	50	50	50	50	50	50	50	50	50	50	50	50	50	50	50
DataType:	Dilution Factor
Location	Sample	Dilution Factor
1(1,A1)	RPMI	2
2(1,B1)	Control 3H	2
3(1,C1)	fMLP 3H	2
4(1,D1)	GM-CSF 3H	2
5(1,E1)	IFN-gamma 3H	2
6(1,F1)	LPS 3H	2
7(1,G1)	IFN-gamma and LPS 3H	2
8(1,H1)	LPS and fMLP 3H	2
9(1,A2)	RPMI	2
10(1,B2)	Control 3H	2
11(1,C2)	fMLP 3H	2
12(1,D2)	GM-CSF 3H	2
13(1,E2)	IFN-gamma 3H	2
14(1,F2)	LPS 3H	2
15(1,G2)	IFN-gamma and LPS 3H	2
16(1,H2)	LPS and fMLP 3H	2
17(1,A3)	RPMI	2
18(1,B3)	Control 3H	2
19(1,C3)	fMLP 3H	2
20(1,D3)	GM-CSF 3H	2
21(1,E3)	IFN-gamma 3H	2
22(1,F3)	LPS 3H	2
23(1,G3)	IFN-gamma and LPS 3H	2
24(1,H3)	LPS and fMLP 3H	2
25(1,A4)	I,L,f,G 3H	2
26(1,B4)	TGF beta long 3H	2
27(1,C4)	TGF beta short 3H	2
28(1,D4)	M-CSF 3H	2
29(1,E4)	IL-4 3H	2
30(1,F4)	IL-13	2
31(1,G4)	IL-4, IL-13 3H	2
32(1,H4)	IL4,IL13,M-CSF,TGFB 3H	2
33(1,A5)	I,L,f,G 3H	2
34(1,B5)	TGF beta long 3H	2
35(1,C5)	TGF beta short 3H	2
36(1,D5)	M-CSF 3H	2
37(1,E5)	IL-4 3H	2
38(1,F5)	IL-13	2
39(1,G5)	IL-4, IL-13 3H	2
40(1,H5)	IL4,IL13,M-CSF,TGFB 3H	2
41(1,A6)	I,L,f,G 3H	2
42(1,B6)	TGF beta long 3H	2
43(1,C6)	TGF beta short 3H	2
44(1,D6)	M-CSF 3H	2
45(1,E6)	IL-4 3H	2
46(1,F6)	IL-13	2
47(1,G6)	IL-4, IL-13 3H	2
48(1,H6)	IL4,IL13,M-CSF,TGFB 3H	2
49(1,A7)	control 24H	2
50(1,B7)	fMLP 24H	2
51(1,C7)	GM-CSF 24H	2
52(1,D7)	IFN gamma 24H	2
53(1,E7)	LPS 24H	2
54(1,F7)	IFNgamma, LPS 24H	2
55(1,G7)	LPS fMLP 24H	2
56(1,H7)	I,L,f,G 24H	2
57(1,A8)	control 24H	2
58(1,B8)	fMLP 24H	2
59(1,C8)	GM-CSF 24H	2
60(1,D8)	IFN gamma 24H	2
61(1,E8)	LPS 24H	2
62(1,F8)	IFNgamma, LPS 24H	2
63(1,G8)	LPS fMLP 24H	2
64(1,H8)	I,L,f,G 24H	2
65(1,A9)	control 24H	2
66(1,B9)	fMLP 24H	2
67(1,C9)	GM-CSF 24H	2
68(1,D9)	IFN gamma 24H	2
69(1,E9)	LPS 24H	2
70(1,F9)	IFNgamma, LPS 24H	2
71(1,G9)	LPS fMLP 24H	2
72(1,H9)	I,L,f,G 24H	2
73(1,A10)	TGFB long 24H	2
74(1,B10)	TGFB long 24H	2
75(1,C10)	TGFB long 24H	2
76(1,D10)	TGFB short 24H	2
77(1,E10)	TGFB short 24H	2
78(1,F10)	TGFB short 24H	2
79(1,G10)	M-CSF 24H	2
80(1,H10)	M-CSF 24H	2
81(1,A11)	Standard1
82(1,B11)	Standard2
83(1,C11)	Standard3
84(1,D11)	Standard4
85(1,E11)	Standard5
86(1,F11)	Standard6
87(1,G11)	Standard7
88(1,H11)	M-CSF 24H	2
89(1,A12)	Standard1
90(1,B12)	Standard2
91(1,C12)	Standard3
92(1,D12)	Standard4
93(1,E12)	Standard5
94(1,F12)	Standard6
95(1,G12)	Standard7
1(2,A1)	IL-4 24H	2
2(2,B1)	IL-13 24H	2
3(2,C1)	IL-4, IL-13 24H	2
4(2,D1)	IL4,IL13,TGFB,MCSF 24H	2
9(2,A2)	IL-4 24H	2
10(2,B2)	IL-13 24H	2
11(2,C2)	IL-4, IL-13 24H	2
12(2,D2)	IL4,IL13,TGFB,MCSF 24H	2
17(2,A3)	IL-4 24H	2
18(2,B3)	IL-13 24H	2
19(2,C3)	IL-4, IL-13 24H	2
20(2,D3)	IL4,IL13,TGFB,MCSF 24H	2
DataType:	Analysis Types
Analyte:	TNF alpha	MMP9	MMP-1	FGF-13	VEGF	IL-1 beta	IL-1ra	CCL20/MIP-3 alpha	CCL5/RANTES	CCL4/MIP-1 beta	IL-4	CXCL8/IL-8	IL-12 p70	CCL2/MCP-1	HGF	Proteinase 3
AnalysisType	Logistic 5P Weighted	Logistic 5P Weighted	Logistic 5P Weighted	Logistic 5P Weighted	Logistic 5P Weighted	Logistic 5P Weighted	Logistic 5P Weighted	Logistic 5P Weighted	Logistic 5P Weighted	Logistic 5P Weighted	Logistic 5P Weighted	Logistic 5P Weighted	Logistic 5P Weighted	Logistic 5P Weighted	Logistic 5P Weighted	Logistic 5P Weighted
DataType:	Analysis Coefficients
Analyte:	TNF alpha	MMP9	MMP-1	FGF-13	VEGF	IL-1 beta	IL-1ra	CCL20/MIP-3 alpha	CCL5/RANTES	CCL4/MIP-1 beta	IL-4	CXCL8/IL-8	IL-12 p70	CCL2/MCP-1	HGF	Proteinase 3
Coefficient A	1.10273809	10.57302863	8.242231216	19.66517325	17.38095209	5.797225893	-0.894535415	17.27254427	3.56412398	14.64510834	18.33297143	21.07565412	16.35408384	16.89851929	1.233402442	8.322643638
Coefficient B	28620840.04	102129341.9	16609.93478	68029.71394	5310.589417	8814.325091	3657249.725	7532612.339	19800.21434	14274.38953	11028.2913	4907470.788	42368695.73	25166.90189	20498.50597	54655117.84
Coefficient C	9769274.626	119180910.3	6560.45378	1553.62778	2228.903752	4418.397657	16692882.84	2934454.855	4537.246437	15589.1343	8079.553541	5702967.491	59979804.43	4004.990891	7580.022536	4792621.849
Coefficient D	-2.00486432	-2.566602469	-0.929278365	-0.299897473	-7.567375583	-7.416807519	-1.760466402	-2.230090149	-2.013663951	-1.472069166	-1.066448674	-1.868731379	-2.422478905	-1.415354319	-9.280890816	-2.487719941
Coefficient F	0.500287949	0.42690685	1.64527103	6.746585378	0.145503207	0.142289207	0.470182518	0.445002336	0.589143587	1.230062532	1.346392121	0.428798486	0.489842503	1.223427679	0.114882858	0.450615799
DataType:	R^2
Analyte:	TNF alpha	MMP9	MMP-1	FGF-13	VEGF	IL-1 beta	IL-1ra	CCL20/MIP-3 alpha	CCL5/RANTES	CCL4/MIP-1 beta	IL-4	CXCL8/IL-8	IL-12 p70	CCL2/MCP-1	HGF	Proteinase 3
Value	0.985558782	0.969309245	0.99376286	0.984004655	0.994913336	0.988207984	0.989531333	0.991577055	0.992245707	0.993154153	0.997224318	0.894875255	0.989472825	0.987353211	0.99358165	0.984894173
DataType:	Audit Logs
UserId	Date	Message
DataType:	Warnings/Errors
Location	Status	Message
1,B12	Ok	The acquisition had at least one region that did not reach the specified count.
-- CRC --
CRC32: 92F6E3BF
