# Supplementary material for: The Effect of Manuka Honey on dHL-60 Cytokine, Chemokine, and Matrix-Degrading Enzyme Release under Inflammatory Conditions
Source: Med One. Author manuscript; Available in PMC 2019 Jun 26. (PMC6594701; doi:10.20900/mo.20190005)
Supplement: 2 [file NIHMS1026110-supplement-2.csv]

Program	xPONENT		MAGPIX
Build	4.2.1324.0
Date	11/10/2017	9:49 AM
SN	MAGPX13351704
Batch	Nov 10 2017
Version	1
Operator	ben
ComputerName	MAGPIX-PC
Country Code	409
ProtocolName	Ben's HL-60 spectrum Nov 2017
ProtocolVersion	1
ProtocolDescription
ProtocolDevelopingCompany	R&D
SampleVolume	50 uL
SampleWash	Off
BatchStartTime	11/10/2017 13:51
BatchStopTime	11/10/2017 14:55
BatchDescription	<None>
ProtocolPlate	Name	Milliplex Black Greiner Plate	Type	96	Plates	2
ProtocolMicrosphere	Map	BP 50 regions	Type	MagPlex	Count	16
ProtocolReporterGain	N/A
ProtocolAnalysis	Type	Quan	Mode	FitOfAllStandards
NormBead	None
ProtocolHeater	Off
Most Recent Calibration and Verification Results:
Last CAL Calibration	Passed 11/9/2017 9:58:30 AM
Last VER Verification	Passed 11/9/2017 9:59:28 AM
Last Fluidics Test	Passed 11/9/2017 10:00:43 AM
CALInfo:
Calibrator
Lot	ExpirationDate	CalibrationTime	CL1Temp	CL2Temp	RP1LongTemp	RP1ShortTemp	CL1Current	CL2Current	RP1LongCurrent	RP1ShortCurrent	CL1Factor	CL2Factor	RP1LongFactor	RP1ShortFactor	Result	MachineSerialNo
B61558	6/30/2019	11/9/2017 9:58	26.9	26.9	26.9	26.9	284	298	332	332	0.00687	0.00693	0.0039	0.11559	Pass	MAGPX13351704
AssayLotInfo:
KitName	LotNumber	ExpirationDate	Manufacturer
L121036	L121036	12/7/2017	R&D
Reagent	LotName	LotNumber	ExpirationDate	Manufacturer
Standard1
Standard2
Standard3
Standard4
Standard5
Standard6
Standard7
Samples	40	Min Events	50	Per Bead
Results
DataType:	Median
Location	Sample	TNF alpha	MMP-9	CXCL8/IL-8	MMP-1	FGF-13	VEGF	IL-1 beta	IL-1ra	CCL20/MIP-3 alpha	IL-12 p70	CCL3/MIP-1 alpha	CL4/MIP-1 beta	IL-4	CCL2/MCP-1	HGF	Proteinase3/PRTN3	Total Events
1(1,A1)	Standard1	7282.5	15562	5728	4357	7300	4820	6931	5355.5	4827	6372.5	21447.5	10624	2972	21180.5	17420	6112.5	5531
2(1,B1)	Standard2	2446.5	4123	2204.5	1774	4847.5	1687	2545	2213	1619	1961.5	8691	4983	835	11827	7035	1709	5459
3(1,C1)	Standard3	911.5	1456	909	654.5	2660.5	640	966	977.5	633	707	1745	1562	236	4231	2600	597.5	5749
4(1,D1)	Standard4	312	519	332	196	1029	217	308	374	242	237	207	310.5	68	833	867	200	5808
5(1,E1)	Standard5	133	223	148	101	371	96	131	173	118	104	54	80	35	203	339	90	5780
6(1,F1)	Standard6	61	107.5	69	77	148	53	62	85	66	51	27	31	26	54	145	47	5813
7(1,G1)	Standard7	14	24	21	70	62	24	19	26	33	18	21	20	23	26	30	18	5792
8(1,H1)	LFIG 3% honey 24H	2569	129.5	14382	97	186	145	43	2656	786.5	30	40	436	68	18244	39	1410	4613
9(1,A2)	Standard1	6954.5	14184	5511	4094	6851.5	4684	6533	5067	4318	5838	19649	10091	2641	20133.5	16049	5751.5	5582
10(1,B2)	Standard2	2427.5	4157	2210	1784	4773	1712	2554.5	2249	1616	1925	8003	4910	816	11481	7056	1729	5208
11(1,C2)	Standard3	940	1501	928.5	672	2721.5	667	1007	1016	639	696	1669	1601	234	4187	2718	613	5072
12(1,D2)	Standard4	323.5	529	332	199	1056	225	317	384	244	233	196	321	66	844	879	202	5745
13(1,E2)	Standard5	121	210	133	95	329	90	116	156	110	96	46	71	34	159	313	82	6023
14(1,F2)	Standard6	67	116	76.5	78	155	54.5	67	93	71	54	28	33	27	63	160	50	5652
15(1,G2)	Standard7	14	24	21	68	43	23	20	26	33	18	21	20	23	26	30.5	18	5654
16(1,H2)	LFIG 3% honey 24H	2642	120	14349	93	190	137	50	2700	711.5	29	38.5	366	59	16876	38	1639	4949
17(1,A3)	TGF beta 0-24	17	27	800	70	42	68	22	107.5	36	20	21	23	25	197	36	682	5387
18(1,B3)	TGF beta 0-48	15	26	509	70	38	87	20	104	36	19	21	22	24	261	32	450	5537
19(1,C3)	TGF beta 0-72	15	25	378	68	40	116	20	121	38	19	21	22	24.5	392	31	465.5	5470
20(1,D3)	IL-4 0-24	16	27	997	74	48	42.5	21	712	36	20	23	26	767	4628	33	299	5318
21(1,E3)	IL-4 0-48	18	29	716	76	48	57	21.5	1027.5	38	21	24	28	851	10183	34.5	510	5014
22(1,F3)	IL-4 0-72	20	29	353	77.5	48	75	22	1228	39	23	25	29	843	13106	35	609	4778
23(1,G3)	IL-4/13 0-24	18	27	1292	74	55	42	21	938	37	20	23	27	300.5	6814	33	471	4923
24(1,H3)	IL-4/13 0-48	19	29	842	77	56	50	22	1182	39	21	25	29	279	11034	34	615	4604
25(1,A4)	TGF beta 0-24	16	27	868.5	70	135	75	20	114	36	20	22	23	24	197	32	659	5495
26(1,B4)	TGF beta 0-48	15	26	494	69	39	85	20	102.5	36	18	21	21	24	229	31	442	5464
27(1,C4)	TGF beta 0-72	15	26	389	69	41	118	20	126	37	18	21	22	24	364.5	31	492.5	5868
28(1,D4)	IL-4 0-24	17	27	928.5	69	51	42	21	670	35	19	23	24	670	3662	33	278	5900
29(1,E4)	IL-4 0-48	18	28	672.5	74	44	51.5	21	982	37	20	24	26	803	9152	35	469	5723
30(1,F4)	IL-4 0-72	18	29	329	76	46	67	22	1135	37	21	24	28	742	11801	35	560	5393
31(1,G4)	IL-4/13 0-24	17	28	1268.5	72	48	40	21	907	36	20	23	27.5	284	6264	32.5	450	5388
32(1,H4)	IL-4/13 0-48	19	30	897	76	58	54	21.5	1269.5	39	21	25	31	312	11892.5	35	696	5300
33(1,A5)	TGF beta 0-24	15	26	790	68	51	66	20	99.5	34	18	22	22	24	146	32	549.5	5463
34(1,B5)	TGF beta 0-48	15	26	527	69	38	88	20	106	35	19	21	21	24	244	31	479	5163
35(1,C5)	TGF beta 0-72	17	29	572	70	136	151	21	160	44	23	23	25	27	379	38	634.5	5690
36(1,D5)	IL-4 0-24	16	27	1050	72	46	42	21	753	34	20	22	25	797	4689	33	312.5	5467
37(1,E5)	IL-4 0-48	17	28	689	74	45	54	21	1007	36	20	24	26	798	9101.5	34	476.5	5421
38(1,F5)	IL-4 0-72	18	29	346	76	46	71	22	1207.5	38	21	24	28	761	12099.5	36	579	5163
39(1,G5)	IL-4/13 0-24	17	28	1460	74	51	42	21	1045	37	20	23	29	341	7444.5	32.5	511	5106
40(1,H5)	IL-4/13 0-48	18	29	926	73	54	54	23	1302	38	21	24	32	307.5	11865	35	745	5185
41(1,A6)	IL-4/13 0-72	21	32	693	77	46	88	23	2005	42	23	26	39	425	18251	36	1221	5078
42(1,B6)	TGF beta 72 3H	15	26	652	70	39	37	20	354.5	33	19	21	23	24	32	31	944	5545
43(1,C6)	IL-4 72 3H	21	29	2479	71	64.5	37	23	1676	37	20	25	116	46	3256	34	1359	5678
44(1,D6)	IL-4/13 72 3H	23	29	2553	73	55	36	24	1884	38	21	24	99.5	45	3656	32	1595	5212
45(1,E6)	TGF beta 72 24H	17	43	2064	70	49	92	21	902	43	20	23	41	26	627	32	3097	5927
46(1,F6)	IL-4 72 24H	32	102	5786.5	98	84	63	29	6188	89	29	37	701	121	23950	42	6384	4423
47(1,G6)	IL-4/13 72 24H	31	103	4215.5	96	80	60	28	5559	70	29	35	410	114	23089.5	41	6850.5	4567
48(1,H6)	3% honey/media	14	26	24	69	41	23	20	27	31	19	21	21	24	26	31	19	5886
49(1,A7)	IL-4/13 0-72	22	33	801	78	47	94	23	2228	42	23	27	42	472	18748	38	1445	5131
50(1,B7)	TGF beta 72 3H	16	26	835	70	39	41	20	460	33	19	22	24	24	35	31	1180	5574
51(1,C7)	IL-4 72 3H	18	28	1995.5	72	48	34	21	1323.5	35	19	23	78	39	2429	32	845	5811
52(1,D7)	IL-4/13 72 3H	25	30	3136	74	55	37	25	2572	39	21	26	121	39	4516	32	2523	4643
53(1,E7)	TGF beta 72 24H	17	46	1988.5	73	49	82	21	1101.5	48	19	23	52	27	831	33	3759	5480
54(1,F7)	IL-4 72 24H	29	89	5012.5	93	78	57	27	5303	76	28	34	377	111	22631	40	4734	4455
55(1,G7)	IL-4/13 72 24H	32	100	4021	95	77.5	59	28	5520.5	69	29	35	348	92	22282	41	8448.5	4497
56(1,H7)	3% honey/media	15	26	25	68.5	42	23	20	28	32	19	21	21	23	27	31	19	5757
57(1,A8)	IL-4/13 0-72	23	33	1123	82	50	129	24	2931	45	24	29	52	661	20221	40	2090	4895
58(1,B8)	TGF beta 72 3H	14	24	664.5	67	36	43	19	260	30	18	21	23	24	33	30	587	5467
59(1,C8)	IL-4 72 3H	20	29	2298	70	49	34	22	1729.5	35	20	24	84	38	2484	32	1549	5418
60(1,D8)	IL-4/13 72 3H	24	30	3383	75	54	36	24	2488	38	20	26	156	41	5222	32	2410	4473
61(1,E8)	TGF beta 72 24H	17	46	2156	73	49	80	22	1376	47	20	23	48.5	28	967	33	5285	5397
62(1,F8)	IL-4 72 24H	29	94	4097	92	74	58	28	5314	70	27	35	386	109	22497	41	5281	4807
63(1,G8)	IL-4/13 72 24H	29	99	4209	92	75	59	27	5535	68	28	35	337	99	22012	41	9577	4134
64(1,H8)	3% honey/media	15	26	25	70	44	23	20	31	31	20	22	21	24	27	31	20	6008
65(1,A9)	Control 3% honey 3H	423.5	27	3924.5	69	50	29	20	151	31	19	22	22	25	224	32.5	1028	5277
66(1,B9)	LPS 3% honey 3H	700	27	6477	71	61	28	20	176	33	19	22	23	26	238	32	1107	4378
67(1,C9)	LPS fMLP 3% honey 3H	2438	31	10877.5	77	92	32	26	1737	263	22	81	146	30	291	34	1082.5	4481
68(1,D9)	LfIG 3% honey 3H	919	29	10704	73	88	31	22	282	39	21	23	24	28	456	34	1330.5	4248
69(1,E9)	TGF beta 72 3% honey 3H	43	26	595	68	40	31	19	114	31	18	21	20	24	28	32	694	5372
70(1,F9)	IL-4 72 3% honey 3H	356	27	2401	68	53	29	20	442.5	32	19	22	22	37	626	32	633	5665
71(1,G9)	IL-4/13 72 3% honey 3H	589	28	4672.5	71	60	30	21	591	34	20	23	24	31	1085	33	1273.5	5533
72(1,H9)	Control 3% honey 24H	1105	31	14821	74	154	57	24	586	207	22	26	27	29	354	35	1365	4702
73(1,A10)	Control 3% honey 3H	673	28	6333	69	62	28	20	176	32	19	22	22	25	233	32	1252	4681
74(1,B10)	LPS 3% honey 3H	262	27	2426	67	45	27	20	171	30	19	21	22	25	164	32	1231.5	4903
75(1,C10)	LPS fMLP 3% honey 3H	3068	32	12649.5	78	100.5	33	27	2089	362	22	82	183	29	289	34	1085	4715
76(1,D10)	LfIG 3% honey 3H	1040	29	11235	73	88.5	31	22	334	40	21	24	25	27	563	33	1476	4741
77(1,E10)	TGF beta 72 3% honey 3H	48	26	706	67	41	31	19	120	30	18	21	20	25	28	31	707	5610
78(1,F10)	IL-4 72 3% honey 3H	453.5	28	2896	70	54	28	20	482	32	19	22	23	34.5	652	32	901	5881
79(1,G10)	IL-4/13 72 3% honey 3H	549	27	3780	69	56	28	21	508	32	20	23	23	32	980.5	32	839	5734
80(1,H10)	Control 3% honey 24H	1025	31	14652	75	144.5	47	23	423	144	22	25	26	29	267	34	1336	5336
81(1,A11)	Control 3% honey 3H	411.5	26	4045	67	51	27	20	165	29	19	21	21	25	168	31	1293	5150
82(1,B11)	LPS 3% honey 3H	414	26	4090.5	68	52	27	20	213	30	19	21	21	25	152	32	1423	5064
83(1,C11)	LPS fMLP 3% honey 3H	3280	32	12879	77	103	33	26	2204	377	23	84	197	29	313	35	1115	4804
84(1,D11)	LfIG 3% honey 3H	972	29	9975.5	72	79	30	21	263	35	20	23	24	27	442	33	1328	4707
85(1,E11)	TGF beta 72 3% honey 3H	70	26	1234.5	67	51	35	20	155	29	18	21	21	25	28	31	924	5515
86(1,F11)	IL-4 72 3% honey 3H	444.5	28	2875	69	53	29	21	486	31	19	22	22	35	649	32	841	5621
87(1,G11)	IL-4/13 72 3% honey 3H	596	29	3908.5	72	71	32	22	551	34	21	23	24	35	1059	34	987.5	5849
88(1,H11)	Control 3% honey 24H	1696	36	14989	77	174	98	25	886	484	25	27.5	42	31	881	36	1486	5283
89(1,A12)	LPS 3% honey 24H	1542	34	15576	72	149	96	22	960	497	21	25	38	28	822	34	1104.5	4663
90(1,B12)	LPS 3% honey 24H	1179	30	15327	70	135	53	21	461.5	181	21	24	25	27	203	32	1007	4811
91(1,C12)	LPS 3% honey 24H	1398.5	32	15542.5	71	143	68	22	603	245	21	25	27.5	28	314	34	1204.5	4709
92(1,D12)	LPS fMLP 3% honey 24H	9501.5	2441	13465.5	2627.5	4937	2435	3011	11673.5	5589.5	3650	2120	2932	2763	3924	2105.5	3885	3211
93(1,E12)	LPS fMLP 3% honey 24H	6625.5	37	15049	86.5	165	74	31	4712	1339	26	58	242	34	632	38	1095	4508
94(1,F12)	LPS fMLP 3% honey 24H	5455	35	15206	85	152	64	28	3882	924	25	44	174.5	33	379	36	732	4663
95(1,G12)	LFIG 3% honey 24H	2010	56	15288	75	157	79	25	1035	268	22	26	47	31	3347	35	962	4844
1(2,A1)	TGF beta 72 3% honey 24H	136	25	8365.5	69	77	32	20	161	45.5	19	21	22	25	29	31	558	4639
2(2,B1)	IL-4 72 3% honey 24H	711	29	14585	72	238.5	47	22	1229	124	20	25	28	34	1046	33	563	4642
3(2,C1)	IL-4/13 72 3% honey 24H	471	28	14114	71	131	35	21	804	68	20	23	25	36	993	31.5	781.5	4637
4(2,D1)	Control 24H	24	154	4803.5	81	86	64.5	25	2393	82	24	28	146	67	20052.5	39	9500.5	4088
5(2,E1)	LPS 24H	78.5	738	14588	112	158	62	56	9070.5	5193	33	4860	8942	91	23779.5	45	9480	3335
6(2,F1)	TGF beta 24H	15	59	1713	66	53	103	20	1468	46	18	21	41	26	2443.5	31	5709	3486
9(2,A2)	TGF beta 72 3% honey 24H	143.5	27	8957	67	77	33	21	174	49	19	22.5	22	25	28	32	553	4551
10(2,B2)	IL-4 72 3% honey 24H	554.5	28	14187	72	134	41	21	1009.5	99	21	24	27	35	719	32.5	712	4545
11(2,C2)	IL-4/13 72 3% honey 24H	754	29	14794	72	145	50	22	1598	154	21	25	30	33	1713	33	1143	4112
12(2,D2)	Control 24H	25	184	4431.5	80	75	72	27	2530	70	25	28	137	68	20134	37	10888	3961
13(2,E2)	LPS 24H	69	759	15451.5	112	179	81	54	8959	4380	34	3850	8553.5	93	23669.5	44.5	9072	2755
14(2,F2)	TGF beta 24H	15	57	2015	65	51	117	19	1201	49	18	21	42.5	25	2245.5	32	4656	3454
17(2,A3)	TGF beta 72 3% honey 24H	125	25	7564	68	68	31	20	163	42	19	21	20	24	28	31	634.5	4417
18(2,B3)	IL-4 72 3% honey 24H	808.5	29	14583	73	142	45	21	1242	129	21	24	28	35	1278	32	728	4413
19(2,C3)	IL-4/13 72 3% honey 24H	856	30	15011	72.5	145	57	22	1983	198	20	25	38	34	2265.5	33	1026	3798
20(2,D3)	Control 24H	24	197	5342	82	75	69	27	2902	100	25	29	196	68	21066.5	38	13610	2691
21(2,E3)	LPS 24H	76.5	1004.5	14313	105.5	161	67	56	8915.5	4502	32	4381	8834	96	23808	45	10178	2981
22(2,F3)	TGF beta 24H	15	60	2128.5	68	55	99.5	20	1346.5	51	17	21	44	26	2026.5	32	5039	2511
DataType:	Net MFI
Location	Sample	TNF alpha	MMP-9	CXCL8/IL-8	MMP-1	FGF-13	VEGF	IL-1 beta	IL-1ra	CCL20/MIP-3 alpha	IL-12 p70	CCL3/MIP-1 alpha	CL4/MIP-1 beta	IL-4	CCL2/MCP-1	HGF	Proteinase3/PRTN3	Total Events
1(1,A1)	Standard1	7282.5	15562	5728	4357	7300	4820	6931	5355.5	4827	6372.5	21447.5	10624	2972	21180.5	17420	6112.5	5531
2(1,B1)	Standard2	2446.5	4123	2204.5	1774	4847.5	1687	2545	2213	1619	1961.5	8691	4983	835	11827	7035	1709	5459
3(1,C1)	Standard3	911.5	1456	909	654.5	2660.5	640	966	977.5	633	707	1745	1562	236	4231	2600	597.5	5749
4(1,D1)	Standard4	312	519	332	196	1029	217	308	374	242	237	207	310.5	68	833	867	200	5808
5(1,E1)	Standard5	133	223	148	101	371	96	131	173	118	104	54	80	35	203	339	90	5780
6(1,F1)	Standard6	61	107.5	69	77	148	53	62	85	66	51	27	31	26	54	145	47	5813
7(1,G1)	Standard7	14	24	21	70	62	24	19	26	33	18	21	20	23	26	30	18	5792
8(1,H1)	LFIG 3% honey 24H	2569	129.5	14382	97	186	145	43	2656	786.5	30	40	436	68	18244	39	1410	4613
9(1,A2)	Standard1	6954.5	14184	5511	4094	6851.5	4684	6533	5067	4318	5838	19649	10091	2641	20133.5	16049	5751.5	5582
10(1,B2)	Standard2	2427.5	4157	2210	1784	4773	1712	2554.5	2249	1616	1925	8003	4910	816	11481	7056	1729	5208
11(1,C2)	Standard3	940	1501	928.5	672	2721.5	667	1007	1016	639	696	1669	1601	234	4187	2718	613	5072
12(1,D2)	Standard4	323.5	529	332	199	1056	225	317	384	244	233	196	321	66	844	879	202	5745
13(1,E2)	Standard5	121	210	133	95	329	90	116	156	110	96	46	71	34	159	313	82	6023
14(1,F2)	Standard6	67	116	76.5	78	155	54.5	67	93	71	54	28	33	27	63	160	50	5652
15(1,G2)	Standard7	14	24	21	68	43	23	20	26	33	18	21	20	23	26	30.5	18	5654
16(1,H2)	LFIG 3% honey 24H	2642	120	14349	93	190	137	50	2700	711.5	29	38.5	366	59	16876	38	1639	4949
17(1,A3)	TGF beta 0-24	17	27	800	70	42	68	22	107.5	36	20	21	23	25	197	36	682	5387
18(1,B3)	TGF beta 0-48	15	26	509	70	38	87	20	104	36	19	21	22	24	261	32	450	5537
19(1,C3)	TGF beta 0-72	15	25	378	68	40	116	20	121	38	19	21	22	24.5	392	31	465.5	5470
20(1,D3)	IL-4 0-24	16	27	997	74	48	42.5	21	712	36	20	23	26	767	4628	33	299	5318
21(1,E3)	IL-4 0-48	18	29	716	76	48	57	21.5	1027.5	38	21	24	28	851	10183	34.5	510	5014
22(1,F3)	IL-4 0-72	20	29	353	77.5	48	75	22	1228	39	23	25	29	843	13106	35	609	4778
23(1,G3)	IL-4/13 0-24	18	27	1292	74	55	42	21	938	37	20	23	27	300.5	6814	33	471	4923
24(1,H3)	IL-4/13 0-48	19	29	842	77	56	50	22	1182	39	21	25	29	279	11034	34	615	4604
25(1,A4)	TGF beta 0-24	16	27	868.5	70	135	75	20	114	36	20	22	23	24	197	32	659	5495
26(1,B4)	TGF beta 0-48	15	26	494	69	39	85	20	102.5	36	18	21	21	24	229	31	442	5464
27(1,C4)	TGF beta 0-72	15	26	389	69	41	118	20	126	37	18	21	22	24	364.5	31	492.5	5868
28(1,D4)	IL-4 0-24	17	27	928.5	69	51	42	21	670	35	19	23	24	670	3662	33	278	5900
29(1,E4)	IL-4 0-48	18	28	672.5	74	44	51.5	21	982	37	20	24	26	803	9152	35	469	5723
30(1,F4)	IL-4 0-72	18	29	329	76	46	67	22	1135	37	21	24	28	742	11801	35	560	5393
31(1,G4)	IL-4/13 0-24	17	28	1268.5	72	48	40	21	907	36	20	23	27.5	284	6264	32.5	450	5388
32(1,H4)	IL-4/13 0-48	19	30	897	76	58	54	21.5	1269.5	39	21	25	31	312	11892.5	35	696	5300
33(1,A5)	TGF beta 0-24	15	26	790	68	51	66	20	99.5	34	18	22	22	24	146	32	549.5	5463
34(1,B5)	TGF beta 0-48	15	26	527	69	38	88	20	106	35	19	21	21	24	244	31	479	5163
35(1,C5)	TGF beta 0-72	17	29	572	70	136	151	21	160	44	23	23	25	27	379	38	634.5	5690
36(1,D5)	IL-4 0-24	16	27	1050	72	46	42	21	753	34	20	22	25	797	4689	33	312.5	5467
37(1,E5)	IL-4 0-48	17	28	689	74	45	54	21	1007	36	20	24	26	798	9101.5	34	476.5	5421
38(1,F5)	IL-4 0-72	18	29	346	76	46	71	22	1207.5	38	21	24	28	761	12099.5	36	579	5163
39(1,G5)	IL-4/13 0-24	17	28	1460	74	51	42	21	1045	37	20	23	29	341	7444.5	32.5	511	5106
40(1,H5)	IL-4/13 0-48	18	29	926	73	54	54	23	1302	38	21	24	32	307.5	11865	35	745	5185
41(1,A6)	IL-4/13 0-72	21	32	693	77	46	88	23	2005	42	23	26	39	425	18251	36	1221	5078
42(1,B6)	TGF beta 72 3H	15	26	652	70	39	37	20	354.5	33	19	21	23	24	32	31	944	5545
43(1,C6)	IL-4 72 3H	21	29	2479	71	64.5	37	23	1676	37	20	25	116	46	3256	34	1359	5678
44(1,D6)	IL-4/13 72 3H	23	29	2553	73	55	36	24	1884	38	21	24	99.5	45	3656	32	1595	5212
45(1,E6)	TGF beta 72 24H	17	43	2064	70	49	92	21	902	43	20	23	41	26	627	32	3097	5927
46(1,F6)	IL-4 72 24H	32	102	5786.5	98	84	63	29	6188	89	29	37	701	121	23950	42	6384	4423
47(1,G6)	IL-4/13 72 24H	31	103	4215.5	96	80	60	28	5559	70	29	35	410	114	23089.5	41	6850.5	4567
48(1,H6)	3% honey/media	14	26	24	69	41	23	20	27	31	19	21	21	24	26	31	19	5886
49(1,A7)	IL-4/13 0-72	22	33	801	78	47	94	23	2228	42	23	27	42	472	18748	38	1445	5131
50(1,B7)	TGF beta 72 3H	16	26	835	70	39	41	20	460	33	19	22	24	24	35	31	1180	5574
51(1,C7)	IL-4 72 3H	18	28	1995.5	72	48	34	21	1323.5	35	19	23	78	39	2429	32	845	5811
52(1,D7)	IL-4/13 72 3H	25	30	3136	74	55	37	25	2572	39	21	26	121	39	4516	32	2523	4643
53(1,E7)	TGF beta 72 24H	17	46	1988.5	73	49	82	21	1101.5	48	19	23	52	27	831	33	3759	5480
54(1,F7)	IL-4 72 24H	29	89	5012.5	93	78	57	27	5303	76	28	34	377	111	22631	40	4734	4455
55(1,G7)	IL-4/13 72 24H	32	100	4021	95	77.5	59	28	5520.5	69	29	35	348	92	22282	41	8448.5	4497
56(1,H7)	3% honey/media	15	26	25	68.5	42	23	20	28	32	19	21	21	23	27	31	19	5757
57(1,A8)	IL-4/13 0-72	23	33	1123	82	50	129	24	2931	45	24	29	52	661	20221	40	2090	4895
58(1,B8)	TGF beta 72 3H	14	24	664.5	67	36	43	19	260	30	18	21	23	24	33	30	587	5467
59(1,C8)	IL-4 72 3H	20	29	2298	70	49	34	22	1729.5	35	20	24	84	38	2484	32	1549	5418
60(1,D8)	IL-4/13 72 3H	24	30	3383	75	54	36	24	2488	38	20	26	156	41	5222	32	2410	4473
61(1,E8)	TGF beta 72 24H	17	46	2156	73	49	80	22	1376	47	20	23	48.5	28	967	33	5285	5397
62(1,F8)	IL-4 72 24H	29	94	4097	92	74	58	28	5314	70	27	35	386	109	22497	41	5281	4807
63(1,G8)	IL-4/13 72 24H	29	99	4209	92	75	59	27	5535	68	28	35	337	99	22012	41	9577	4134
64(1,H8)	3% honey/media	15	26	25	70	44	23	20	31	31	20	22	21	24	27	31	20	6008
65(1,A9)	Control 3% honey 3H	423.5	27	3924.5	69	50	29	20	151	31	19	22	22	25	224	32.5	1028	5277
66(1,B9)	LPS 3% honey 3H	700	27	6477	71	61	28	20	176	33	19	22	23	26	238	32	1107	4378
67(1,C9)	LPS fMLP 3% honey 3H	2438	31	10877.5	77	92	32	26	1737	263	22	81	146	30	291	34	1082.5	4481
68(1,D9)	LfIG 3% honey 3H	919	29	10704	73	88	31	22	282	39	21	23	24	28	456	34	1330.5	4248
69(1,E9)	TGF beta 72 3% honey 3H	43	26	595	68	40	31	19	114	31	18	21	20	24	28	32	694	5372
70(1,F9)	IL-4 72 3% honey 3H	356	27	2401	68	53	29	20	442.5	32	19	22	22	37	626	32	633	5665
71(1,G9)	IL-4/13 72 3% honey 3H	589	28	4672.5	71	60	30	21	591	34	20	23	24	31	1085	33	1273.5	5533
72(1,H9)	Control 3% honey 24H	1105	31	14821	74	154	57	24	586	207	22	26	27	29	354	35	1365	4702
73(1,A10)	Control 3% honey 3H	673	28	6333	69	62	28	20	176	32	19	22	22	25	233	32	1252	4681
74(1,B10)	LPS 3% honey 3H	262	27	2426	67	45	27	20	171	30	19	21	22	25	164	32	1231.5	4903
75(1,C10)	LPS fMLP 3% honey 3H	3068	32	12649.5	78	100.5	33	27	2089	362	22	82	183	29	289	34	1085	4715
76(1,D10)	LfIG 3% honey 3H	1040	29	11235	73	88.5	31	22	334	40	21	24	25	27	563	33	1476	4741
77(1,E10)	TGF beta 72 3% honey 3H	48	26	706	67	41	31	19	120	30	18	21	20	25	28	31	707	5610
78(1,F10)	IL-4 72 3% honey 3H	453.5	28	2896	70	54	28	20	482	32	19	22	23	34.5	652	32	901	5881
79(1,G10)	IL-4/13 72 3% honey 3H	549	27	3780	69	56	28	21	508	32	20	23	23	32	980.5	32	839	5734
80(1,H10)	Control 3% honey 24H	1025	31	14652	75	144.5	47	23	423	144	22	25	26	29	267	34	1336	5336
81(1,A11)	Control 3% honey 3H	411.5	26	4045	67	51	27	20	165	29	19	21	21	25	168	31	1293	5150
82(1,B11)	LPS 3% honey 3H	414	26	4090.5	68	52	27	20	213	30	19	21	21	25	152	32	1423	5064
83(1,C11)	LPS fMLP 3% honey 3H	3280	32	12879	77	103	33	26	2204	377	23	84	197	29	313	35	1115	4804
84(1,D11)	LfIG 3% honey 3H	972	29	9975.5	72	79	30	21	263	35	20	23	24	27	442	33	1328	4707
85(1,E11)	TGF beta 72 3% honey 3H	70	26	1234.5	67	51	35	20	155	29	18	21	21	25	28	31	924	5515
86(1,F11)	IL-4 72 3% honey 3H	444.5	28	2875	69	53	29	21	486	31	19	22	22	35	649	32	841	5621
87(1,G11)	IL-4/13 72 3% honey 3H	596	29	3908.5	72	71	32	22	551	34	21	23	24	35	1059	34	987.5	5849
88(1,H11)	Control 3% honey 24H	1696	36	14989	77	174	98	25	886	484	25	27.5	42	31	881	36	1486	5283
89(1,A12)	LPS 3% honey 24H	1542	34	15576	72	149	96	22	960	497	21	25	38	28	822	34	1104.5	4663
90(1,B12)	LPS 3% honey 24H	1179	30	15327	70	135	53	21	461.5	181	21	24	25	27	203	32	1007	4811
91(1,C12)	LPS 3% honey 24H	1398.5	32	15542.5	71	143	68	22	603	245	21	25	27.5	28	314	34	1204.5	4709
92(1,D12)	LPS fMLP 3% honey 24H	9501.5	2441	13465.5	2627.5	4937	2435	3011	11673.5	5589.5	3650	2120	2932	2763	3924	2105.5	3885	3211
93(1,E12)	LPS fMLP 3% honey 24H	6625.5	37	15049	86.5	165	74	31	4712	1339	26	58	242	34	632	38	1095	4508
94(1,F12)	LPS fMLP 3% honey 24H	5455	35	15206	85	152	64	28	3882	924	25	44	174.5	33	379	36	732	4663
95(1,G12)	LFIG 3% honey 24H	2010	56	15288	75	157	79	25	1035	268	22	26	47	31	3347	35	962	4844
1(2,A1)	TGF beta 72 3% honey 24H	136	25	8365.5	69	77	32	20	161	45.5	19	21	22	25	29	31	558	4639
2(2,B1)	IL-4 72 3% honey 24H	711	29	14585	72	238.5	47	22	1229	124	20	25	28	34	1046	33	563	4642
3(2,C1)	IL-4/13 72 3% honey 24H	471	28	14114	71	131	35	21	804	68	20	23	25	36	993	31.5	781.5	4637
4(2,D1)	Control 24H	24	154	4803.5	81	86	64.5	25	2393	82	24	28	146	67	20052.5	39	9500.5	4088
5(2,E1)	LPS 24H	78.5	738	14588	112	158	62	56	9070.5	5193	33	4860	8942	91	23779.5	45	9480	3335
6(2,F1)	TGF beta 24H	15	59	1713	66	53	103	20	1468	46	18	21	41	26	2443.5	31	5709	3486
9(2,A2)	TGF beta 72 3% honey 24H	143.5	27	8957	67	77	33	21	174	49	19	22.5	22	25	28	32	553	4551
10(2,B2)	IL-4 72 3% honey 24H	554.5	28	14187	72	134	41	21	1009.5	99	21	24	27	35	719	32.5	712	4545
11(2,C2)	IL-4/13 72 3% honey 24H	754	29	14794	72	145	50	22	1598	154	21	25	30	33	1713	33	1143	4112
12(2,D2)	Control 24H	25	184	4431.5	80	75	72	27	2530	70	25	28	137	68	20134	37	10888	3961
13(2,E2)	LPS 24H	69	759	15451.5	112	179	81	54	8959	4380	34	3850	8553.5	93	23669.5	44.5	9072	2755
14(2,F2)	TGF beta 24H	15	57	2015	65	51	117	19	1201	49	18	21	42.5	25	2245.5	32	4656	3454
17(2,A3)	TGF beta 72 3% honey 24H	125	25	7564	68	68	31	20	163	42	19	21	20	24	28	31	634.5	4417
18(2,B3)	IL-4 72 3% honey 24H	808.5	29	14583	73	142	45	21	1242	129	21	24	28	35	1278	32	728	4413
19(2,C3)	IL-4/13 72 3% honey 24H	856	30	15011	72.5	145	57	22	1983	198	20	25	38	34	2265.5	33	1026	3798
20(2,D3)	Control 24H	24	197	5342	82	75	69	27	2902	100	25	29	196	68	21066.5	38	13610	2691
21(2,E3)	LPS 24H	76.5	1004.5	14313	105.5	161	67	56	8915.5	4502	32	4381	8834	96	23808	45	10178	2981
22(2,F3)	TGF beta 24H	15	60	2128.5	68	55	99.5	20	1346.5	51	17	21	44	26	2026.5	32	5039	2511
DataType:	Count
Location	Sample	TNF alpha	MMP-9	CXCL8/IL-8	MMP-1	FGF-13	VEGF	IL-1 beta	IL-1ra	CCL20/MIP-3 alpha	IL-12 p70	CCL3/MIP-1 alpha	CL4/MIP-1 beta	IL-4	CCL2/MCP-1	HGF	Proteinase3/PRTN3	Total Events
1(1,A1)	Standard1	294	345	301	365	298	351	365	392	550	318	402	308	287	300	321	334	5531
2(1,B1)	Standard2	276	360	316	327	316	305	369	377	507	276	438	320	281	336	332	323	5459
3(1,C1)	Standard3	306	362	339	352	342	331	376	448	537	310	405	325	293	304	353	366	5749
4(1,D1)	Standard4	309	337	303	346	353	343	393	446	577	327	417	292	363	312	323	367	5808
5(1,E1)	Standard5	295	358	308	368	342	333	377	433	583	307	395	285	377	345	315	359	5780
6(1,F1)	Standard6	290	336	323	355	321	363	415	437	540	333	443	301	369	330	303	354	5813
7(1,G1)	Standard7	306	371	340	372	286	362	361	434	572	339	388	300	364	316	319	362	5792
8(1,H1)	LFIG 3% honey 24H	273	268	309	279	262	236	252	387	496	257	276	250	253	324	184	307	4613
9(1,A2)	Standard1	282	357	306	340	282	327	344	448	597	324	426	284	282	316	315	352	5582
10(1,B2)	Standard2	266	363	301	338	281	307	354	351	493	285	379	271	297	293	326	303	5208
11(1,C2)	Standard3	295	295	292	301	326	293	349	387	511	285	351	275	309	243	249	311	5072
12(1,D2)	Standard4	282	380	340	353	347	351	344	406	567	317	399	289	388	330	293	359	5745
13(1,E2)	Standard5	297	378	327	392	352	356	443	440	559	350	409	313	375	315	317	400	6023
14(1,F2)	Standard6	291	348	290	366	310	350	371	460	535	312	403	298	365	301	304	348	5652
15(1,G2)	Standard7	288	314	342	354	334	331	345	418	550	343	400	294	376	318	306	341	5654
16(1,H2)	LFIG 3% honey 24H	277	276	335	294	253	267	303	461	514	258	316	277	301	313	200	304	4949
17(1,A3)	TGF beta 0-24	286	309	314	327	284	328	362	378	557	334	375	287	352	296	285	313	5387
18(1,B3)	TGF beta 0-48	256	341	325	359	293	353	366	389	526	302	390	291	349	324	310	363	5537
19(1,C3)	TGF beta 0-72	243	338	326	389	303	357	362	403	518	319	373	298	344	289	298	310	5470
20(1,D3)	IL-4 0-24	273	328	288	319	295	286	341	420	533	321	381	271	366	299	241	356	5318
21(1,E3)	IL-4 0-48	262	321	284	343	244	273	326	420	472	265	362	231	342	290	256	323	5014
22(1,F3)	IL-4 0-72	219	273	281	302	276	281	297	389	487	228	328	237	339	300	228	313	4778
23(1,G3)	IL-4/13 0-24	285	297	294	317	245	281	333	387	490	266	328	237	342	264	248	309	4923
24(1,H3)	IL-4/13 0-48	238	283	263	294	252	301	270	348	423	246	330	240	279	293	230	314	4604
25(1,A4)	TGF beta 0-24	272	341	326	337	301	300	369	447	559	309	364	277	325	337	284	347	5495
26(1,B4)	TGF beta 0-48	295	358	304	369	318	305	360	396	506	287	370	297	364	299	288	348	5464
27(1,C4)	TGF beta 0-72	278	335	319	376	351	347	379	413	587	331	396	329	382	336	341	368	5868
28(1,D4)	IL-4 0-24	291	391	320	352	326	344	349	471	597	356	410	326	400	299	299	369	5900
29(1,E4)	IL-4 0-48	287	339	326	334	281	360	378	483	545	328	398	275	406	300	306	377	5723
30(1,F4)	IL-4 0-72	275	292	277	321	321	327	354	451	493	297	380	285	371	317	263	369	5393
31(1,G4)	IL-4/13 0-24	267	308	324	332	284	333	315	417	541	329	368	272	361	306	302	329	5388
32(1,H4)	IL-4/13 0-48	266	337	316	295	289	307	344	448	479	302	366	263	367	320	271	330	5300
33(1,A5)	TGF beta 0-24	267	340	302	333	291	310	361	444	511	298	345	303	392	310	288	368	5463
34(1,B5)	TGF beta 0-48	297	314	313	325	245	320	307	405	466	274	380	314	350	280	274	299	5163
35(1,C5)	TGF beta 0-72	292	336	316	336	289	338	357	432	554	361	415	293	410	299	300	362	5690
36(1,D5)	IL-4 0-24	279	333	293	324	309	331	342	406	519	302	365	323	401	305	279	356	5467
37(1,E5)	IL-4 0-48	267	311	277	341	300	329	361	452	497	277	366	275	415	310	273	370	5421
38(1,F5)	IL-4 0-72	264	257	292	306	272	297	343	460	492	312	313	239	365	330	268	353	5163
39(1,G5)	IL-4/13 0-24	280	310	285	282	277	282	319	429	489	279	354	264	337	324	270	325	5106
40(1,H5)	IL-4/13 0-48	266	296	334	297	270	307	347	395	479	304	373	253	338	299	258	369	5185
41(1,A6)	IL-4/13 0-72	225	310	298	313	251	319	328	456	439	258	349	286	378	274	253	341	5078
42(1,B6)	TGF beta 72 3H	251	356	334	352	312	335	347	406	537	288	408	287	387	302	276	367	5545
43(1,C6)	IL-4 72 3H	293	346	321	340	298	288	357	462	550	329	428	301	358	319	311	377	5678
44(1,D6)	IL-4/13 72 3H	253	319	291	311	279	267	341	409	503	296	365	314	326	291	298	349	5212
45(1,E6)	TGF beta 72 24H	297	379	315	378	330	330	376	448	614	340	427	310	385	317	326	355	5927
46(1,F6)	IL-4 72 24H	176	254	324	271	223	209	263	420	408	231	249	261	266	303	206	359	4423
47(1,G6)	IL-4/13 72 24H	219	276	332	256	223	236	265	440	411	236	257	245	282	328	213	348	4567
48(1,H6)	3% honey/media	281	332	324	321	348	346	417	438	573	362	417	299	394	289	350	395	5886
49(1,A7)	IL-4/13 0-72	249	310	282	317	260	320	316	439	512	249	360	246	348	312	270	341	5131
50(1,B7)	TGF beta 72 3H	314	321	317	344	319	281	365	432	538	348	343	317	343	323	301	368	5574
51(1,C7)	IL-4 72 3H	295	353	342	338	313	348	369	436	560	361	381	327	360	342	353	333	5811
52(1,D7)	IL-4/13 72 3H	257	300	288	278	216	218	295	363	450	292	317	285	282	313	213	276	4643
53(1,E7)	TGF beta 72 24H	264	355	318	354	294	303	359	452	520	340	350	298	347	305	270	351	5480
54(1,F7)	IL-4 72 24H	202	244	304	246	232	245	271	443	419	219	295	234	278	311	202	310	4455
55(1,G7)	IL-4/13 72 24H	215	261	278	271	230	238	237	426	404	243	299	246	290	299	220	340	4497
56(1,H7)	3% honey/media	254	325	311	358	328	340	406	495	515	318	401	325	412	296	311	362	5757
57(1,A8)	IL-4/13 0-72	237	276	298	302	260	274	308	440	438	275	326	236	338	315	265	307	4895
58(1,B8)	TGF beta 72 3H	288	328	288	349	294	308	389	399	526	364	376	284	387	285	304	298	5467
59(1,C8)	IL-4 72 3H	302	315	302	341	293	305	350	416	543	304	361	297	364	325	272	328	5418
60(1,D8)	IL-4/13 72 3H	241	274	257	274	210	197	263	359	453	257	294	265	313	295	258	263	4473
61(1,E8)	TGF beta 72 24H	275	355	326	371	261	314	320	465	497	311	366	262	365	339	261	309	5397
62(1,F8)	IL-4 72 24H	208	274	378	275	226	267	264	475	423	263	295	266	277	329	232	355	4807
63(1,G8)	IL-4/13 72 24H	201	244	253	250	189	210	239	405	379	244	258	244	252	290	205	271	4134
64(1,H8)	3% honey/media	281	365	339	355	333	331	429	462	577	348	432	325	396	348	321	366	6008
65(1,A9)	Control 3% honey 3H	238	339	272	337	283	315	347	421	552	299	372	297	323	276	278	328	5277
66(1,B9)	LPS 3% honey 3H	240	270	279	255	222	283	289	350	410	219	304	240	260	215	250	292	4378
67(1,C9)	LPS fMLP 3% honey 3H	242	262	256	265	249	274	253	403	426	262	302	209	293	225	244	316	4481
68(1,D9)	LfIG 3% honey 3H	246	239	300	219	213	235	293	344	410	223	274	252	258	235	239	268	4248
69(1,E9)	TGF beta 72 3% honey 3H	276	320	298	309	316	351	303	448	510	301	371	295	351	306	283	334	5372
70(1,F9)	IL-4 72 3% honey 3H	288	331	321	300	349	346	374	490	529	321	359	287	400	327	290	353	5665
71(1,G9)	IL-4/13 72 3% honey 3H	275	376	288	357	303	301	342	459	488	340	403	283	364	296	310	348	5533
72(1,H9)	Control 3% honey 24H	229	283	296	273	253	289	294	395	440	272	327	255	315	252	234	295	4702
73(1,A10)	Control 3% honey 3H	251	294	268	291	261	240	306	381	462	270	305	241	344	234	235	298	4681
74(1,B10)	LPS 3% honey 3H	234	304	294	285	263	309	332	402	485	289	334	249	300	254	293	276	4903
75(1,C10)	LPS fMLP 3% honey 3H	261	251	284	301	262	273	282	405	444	244	345	258	309	268	250	278	4715
76(1,D10)	LfIG 3% honey 3H	245	290	290	272	250	302	298	401	420	256	336	228	314	269	237	333	4741
77(1,E10)	TGF beta 72 3% honey 3H	267	350	307	347	306	314	362	469	523	318	395	277	369	321	319	366	5610
78(1,F10)	IL-4 72 3% honey 3H	302	350	320	372	319	326	387	481	566	352	365	339	418	299	318	367	5881
79(1,G10)	IL-4/13 72 3% honey 3H	269	326	330	369	313	335	378	466	537	327	408	284	396	332	299	365	5734
80(1,H10)	Control 3% honey 24H	285	295	317	343	290	306	335	477	481	316	333	272	339	286	301	360	5336
81(1,A11)	Control 3% honey 3H	240	281	272	337	269	301	337	400	492	315	343	260	383	293	288	339	5150
82(1,B11)	LPS 3% honey 3H	271	313	292	297	265	290	332	401	505	289	350	281	321	238	289	330	5064
83(1,C11)	LPS fMLP 3% honey 3H	257	283	305	282	263	273	270	405	453	280	333	242	323	280	253	302	4804
84(1,D11)	LfIG 3% honey 3H	261	270	276	278	241	281	335	328	461	251	303	255	326	260	263	318	4707
85(1,E11)	TGF beta 72 3% honey 3H	285	298	290	351	303	318	379	433	508	305	378	300	397	265	328	377	5515
86(1,F11)	IL-4 72 3% honey 3H	268	351	314	331	290	318	344	451	530	347	416	292	381	308	321	359	5621
87(1,G11)	IL-4/13 72 3% honey 3H	293	301	338	343	295	338	368	484	523	366	399	332	402	324	329	414	5849
88(1,H11)	Control 3% honey 24H	273	288	353	292	255	303	302	474	528	271	362	263	346	333	262	378	5283
89(1,A12)	LPS 3% honey 24H	265	279	274	293	220	247	313	382	497	267	286	239	302	251	236	312	4663
90(1,B12)	LPS 3% honey 24H	254	273	294	303	257	268	310	382	479	248	358	246	329	263	259	288	4811
91(1,C12)	LPS 3% honey 24H	260	277	294	298	251	255	288	409	444	278	323	262	282	249	225	314	4709
92(1,D12)	LPS fMLP 3% honey 24H	160	210	206	180	169	234	179	254	304	169	201	179	223	176	156	211	3211
93(1,E12)	LPS fMLP 3% honey 24H	260	226	307	260	227	243	242	426	451	223	295	238	293	287	206	324	4508
94(1,F12)	LPS fMLP 3% honey 24H	296	240	323	243	243	267	286	437	459	231	321	262	246	253	236	320	4663
95(1,G12)	LFIG 3% honey 24H	265	256	315	284	242	275	312	440	464	264	309	278	294	287	228	331	4844
1(2,A1)	TGF beta 72 3% honey 24H	244	265	292	271	261	287	289	394	434	285	302	241	301	222	277	274	4639
2(2,B1)	IL-4 72 3% honey 24H	233	256	298	277	236	256	302	438	451	234	308	214	265	288	262	324	4642
3(2,C1)	IL-4/13 72 3% honey 24H	240	287	278	282	248	285	312	405	437	237	297	215	297	269	248	300	4637
4(2,D1)	Control 24H	247	253	262	248	195	228	224	388	378	242	247	228	248	216	218	266	4088
5(2,E1)	LPS 24H	156	213	225	164	152	151	181	338	369	132	288	212	165	198	132	259	3335
6(2,F1)	TGF beta 24H	195	217	192	204	151	179	254	295	317	193	236	198	227	190	199	239	3486
9(2,A2)	TGF beta 72 3% honey 24H	238	271	259	285	258	296	278	365	434	253	306	223	277	253	265	290	4551
10(2,B2)	IL-4 72 3% honey 24H	226	269	311	246	251	266	283	364	449	259	300	234	306	234	238	309	4545
11(2,C2)	IL-4/13 72 3% honey 24H	207	260	273	220	198	256	264	370	374	234	272	199	248	240	250	247	4112
12(2,D2)	Control 24H	169	231	256	224	201	210	254	385	327	224	258	200	268	262	189	303	3961
13(2,E2)	LPS 24H	129	185	176	152	135	125	148	277	313	109	198	140	148	194	126	200	2755
14(2,F2)	TGF beta 24H	171	185	213	238	172	198	238	273	365	183	245	180	221	194	173	205	3454
17(2,A3)	TGF beta 72 3% honey 24H	213	268	264	285	251	289	299	356	399	263	304	237	273	225	261	230	4417
18(2,B3)	IL-4 72 3% honey 24H	238	228	277	235	258	243	271	397	418	231	311	213	263	254	241	335	4413
19(2,C3)	IL-4/13 72 3% honey 24H	232	235	217	234	204	217	242	327	353	210	243	185	224	220	229	226	3798
20(2,D3)	Control 24H	137	172	191	147	132	109	155	216	273	169	172	144	179	192	146	157	2691
21(2,E3)	LPS 24H	136	188	187	142	128	118	165	276	305	142	283	210	158	199	137	207	2981
22(2,F3)	TGF beta 24H	147	128	158	149	113	92	186	216	239	142	188	145	156	152	137	163	2511
DataType:	Result
Location	Sample	TNF alpha	MMP-9	CXCL8/IL-8	MMP-1	FGF-13	VEGF	IL-1 beta	IL-1ra	CCL20/MIP-3 alpha	IL-12 p70	CCL3/MIP-1 alpha	CL4/MIP-1 beta	IL-4	CCL2/MCP-1	HGF	Proteinase3/PRTN3	Total Events
1(1,A1)	Standard1	2333.077965	41890.85514	1087.344702	9523.909348	62566.45039	2113.221522	4010.265851	6851.09027	2120.049539	35982.33391	27349.5647	35542.40329	4017.710026	9487.958388	11874.52735	1736.169475	5531
2(1,B1)	Standard2	712.4647499	10265.3593	348.9047836	2848.655957	14190.86989	683.8635038	1272.202371	2114.876813	626.7104885	10562.48441	7889.325289	10444.19683	1245.469996	2517.410301	3327.137607	479.7062218	5459
3(1,C1)	Standard3	241.8073522	3382.669821	124.217857	1025.554344	5223.221038	240.7577006	453.2457651	766.9944922	214.6364908	3611.151657	2780.638791	3713.213595	432.5232384	922.3511502	1149.498608	163.7102805	5749
4(1,D1)	Standard4	73.17924815	1101.546393	37.39690161	314.0145602	1700.04529	71.24572388	130.2827165	229.5254214	66.99682415	1101.423537	834.6726224	1155.312124	134.9598519	283.4601166	350.2497931	51.07352237	5808
5(1,E1)	Standard5	27.03125948	420.1460256	13.41983673	120.8677927	571.8083767	25.33623267	47.99500911	81.88252946	24.71830433	417.1578211	331.0547071	413.3755601	50.26656278	104.5494581	121.7947586	20.00465857	5780
6(1,F1)	Standard6	9.848148014	167.1488564	4.401443082	45.20624746	190.928725	9.772881322	17.37793804	27.46213309	8.575283465	153.2554403	120.2139279	137.2938007	16.43131287	31.5627429	42.64198618	7.893349229	5813
7(1,G1)	Standard7	< 0	< 0	< 0	< 0	29.29492691	0.016580414	< 0	< 0	< 0	< 0	< 0	< 0	< 0	< 0	< 0	< 0	5792
8(1,H1)	LFIG 3% honey 24H	1502.856304	428.6826946	10538.32668	220.7042573	515.2894285	87.32465414	18.56332113	5327.285769	551.8603422	104.4162427	487.3850423	2937.103696	269.9197038	10987.10622	5.444096222	789.226132	4613
9(1,A2)	Standard1	2219.207437	37980.20728	1036.284206	8609.935039	42560.15977	2048.194109	3695.727891	6319.983842	1873.463509	32855.77457	21531.17304	31071.33911	3561.877008	7553.93488	9091.064856	1633.017199	5582
10(1,B2)	Standard2	706.4359271	10355.24734	349.9191128	2866.884412	13722.10404	694.7031467	1277.267281	2158.212238	625.4042698	10357.2854	7386.713584	10276.19851	1221.286932	2422.600954	3337.747907	485.3997749	5208
11(1,C2)	Standard3	250.1408656	3494.993492	127.3457461	1051.763631	5387.174685	251.8473307	473.8698802	804.5539458	217.0048905	3551.481126	2710.731521	3784.619025	429.4214247	914.655323	1205.476924	168.1087637	5072
12(1,D2)	Standard4	76.24652415	1125.076239	37.39690161	319.3168659	1748.459344	74.3463009	134.5523055	237.4397753	67.70601437	1080.568026	808.1319157	1182.86314	130.4831659	286.0448259	355.5728397	51.63908828	5745
13(1,E2)	Standard5	24.08497515	391.132274	11.62129018	104.9077025	501.2437278	23.12780992	41.22975209	70.68912953	22.14449665	376.8294368	284.1567557	372.2141405	47.04449479	86.83917807	110.9529693	17.74913786	6023
14(1,F2)	Standard6	11.22391725	185.3090427	5.198842467	49.47927342	203.3314851	10.30266155	19.5425816	31.97937167	10.0528191	167.9292244	133.4263144	153.2846463	21.07182172	37.85217583	48.57871267	8.737105431	5652
15(1,G2)	Standard7	< 0	< 0	< 0	< 0	< 0	< 0	0.067111364	< 0	< 0	< 0	< 0	< 0	< 0	< 0	0.004832553	< 0	5654
16(1,H2)	LFIG 3% honey 24H	1549.444092	387.7759171	10453.12461	198.6372356	529.1837968	81.28064396	24.47361359	5440.008098	491.6110491	95.00779598	465.1563097	2595.744189	228.7295652	9083.494742	4.769974085	919.5607761	4949
17(1,A3)	TGF beta 0-24	0.924712198	7.563519073	213.8502279	< 0	< 0	30.24466655	1.577066631	80.86430695	0.89374139	12.4135532	< 0	111.6371666	22.40466349	204.4645986	3.43834074	375.3863078	5387
18(1,B3)	TGF beta 0-48	0.233502131	4.118656433	125.2273639	< 0	< 0	44.05447695	0.134222729	76.72542437	0.89374139	3.775963792	< 0	81.44355524	9.344468314	251.451931	0.878099877	243.7458217	5537
19(1,C3)	TGF beta 0-72	0.233502131	0.83782496	87.57907079	< 0	< 0	65.51915887	0.134222729	97.1446437	1.820666151	3.775963792	< 0	81.44355524	16.405254	335.888753	0.282558497	252.5351709	5470
20(1,D3)	IL-4 0-24	0.570528119	7.563519073	276.8222172	60.97839168	< 0	12.21305971	0.83883433	1035.089015	0.89374139	12.4135532	77.43770446	182.7225018	2317.409056	1983.825995	1.499238838	158.1763015	5318
21(1,E3)	IL-4 0-48	1.289945196	14.68853162	187.6723469	81.34896976	< 0	22.37688783	1.205287976	1631.673129	1.820666151	21.27707616	136.0560443	222.0836714	2531.604263	4189.387828	2.457868164	277.7740732	5014
22(1,F3)	IL-4 0-72	2.043569693	14.68853162	80.59906609	94.74307901	< 0	35.30390648	1.577066631	2034.096435	2.303192881	39.35257095	177.2212916	240.310293	2511.279312	5803.296602	2.782629348	333.9472762	4778
23(1,G3)	IL-4/13 0-24	1.289945196	7.563519073	374.6390729	60.97839168	28.02873863	11.86822798	0.83883433	1457.612091	1.349748565	12.4135532	77.43770446	202.9531723	1059.625428	2774.860304	1.499238838	255.6541931	4923
24(1,H3)	IL-4/13 0-48	1.663439342	14.68853162	227.097754	90.41249492	32.54851845	17.43483499	1.577066631	1940.303435	2.303192881	21.27707616	177.2212916	240.310293	995.8403731	4610.035876	2.135486442	337.3526703	4604
25(1,A4)	TGF beta 0-24	0.570528119	7.563519073	235.5079249	< 0	335.4497488	35.30390648	0.134222729	88.64227272	0.89374139	12.4135532	< 0	111.6371666	9.344468314	204.4645986	0.878099877	362.3286275	5495
26(1,B4)	TGF beta 0-48	0.233502131	4.118656433	120.8336388	< 0	< 0	42.58989115	0.134222729	74.96257982	0.89374139	< 0	< 0	42.23201534	9.344468314	228.5918739	0.282558497	239.2097509	5464
27(1,C4)	TGF beta 0-72	0.233502131	4.118656433	90.67292653	< 0	< 0	67.0132133	0.134222729	103.2935813	1.349748565	< 0	< 0	81.44355524	9.344468314	319.1296817	0.282558497	267.8478104	5868
28(1,D4)	IL-4 0-24	0.924712198	7.563519073	254.6914921	< 0	8.919005266	11.86822798	0.83883433	959.5116128	0.458965018	3.775963792	77.43770446	137.6665821	2067.381367	1645.677561	1.499238838	146.2854885	5900
29(1,E4)	IL-4 0-48	1.289945196	11.09559457	174.2928809	60.97839168	< 0	18.48888699	0.83883433	1542.734996	1.349748565	12.4135532	136.0560443	182.7225018	2409.42985	3719.891577	2.782629348	254.51999	5723
30(1,F4)	IL-4 0-72	1.289945196	14.68853162	73.96898521	81.34896976	< 0	29.52500194	1.577066631	1845.358891	1.349748565	21.27707616	136.0560443	222.0836714	2253.280932	5020.32811	2.782629348	306.14053	5393
31(1,G4)	IL-4/13 0-24	0.924712198	11.09559457	366.7088197	34.6170658	< 0	10.49371842	0.83883433	1398.173556	0.89374139	12.4135532	77.43770446	212.6421211	1010.760884	2569.955479	1.186380427	243.7458217	5388
32(1,H4)	IL-4/13 0-48	1.663439342	18.32852353	244.5960259	81.34896976	41.40629901	20.25184597	1.205287976	2119.438127	2.303192881	21.27707616	177.2212916	274.5876015	1093.36436	5071.511623	2.782629348	383.3351271	5300
33(1,A5)	TGF beta 0-24	0.233502131	4.118656433	210.7112317	< 0	8.919005266	28.80615822	0.134222729	71.45717758	0.064603743	< 0	< 0	81.44355524	9.344468314	162.4661242	0.878099877	300.1828986	5463
34(1,B5)	TGF beta 0-48	0.233502131	4.118656433	130.5255886	< 0	< 0	44.78763117	0.134222729	79.08616715	0.458965018	3.775963792	< 0	42.23201534	9.344468314	239.4489935	0.282558497	260.1911548	5163
35(1,C5)	TGF beta 0-72	0.924712198	14.68853162	143.8888872	< 0	339.0368115	91.87065861	0.83883433	146.5970084	4.835892643	39.35257095	77.43770446	161.1074843	42.14364343	328.0196485	4.769974085	348.4209036	5690
36(1,D5)	IL-4 0-24	0.570528119	7.563519073	294.1048878	34.6170658	< 0	11.86822798	0.83883433	1109.805622	0.064603743	12.4135532	< 0	161.1074843	2394.117842	2005.260482	1.499238838	165.8218165	5467
37(1,E5)	IL-4 0-48	0.924712198	11.09559457	179.3530139	60.97839168	< 0	20.25184597	0.83883433	1591.488703	0.89374139	12.4135532	136.0560443	182.7225018	2396.670505	3697.872702	2.135486442	258.7733288	5421
38(1,F5)	IL-4 0-72	1.289945196	14.68853162	78.65793852	81.34896976	< 0	32.40841237	1.577066631	1992.192303	1.820666151	21.27707616	136.0560443	222.0836714	2302.035977	5189.210424	3.43834074	316.9218798	5163
39(1,G5)	IL-4/13 0-24	0.924712198	11.09559457	431.9674165	60.97839168	8.919005266	11.86822798	0.83883433	1666.122332	1.349748565	12.4135532	77.43770446	240.310293	1177.398351	3016.647639	1.186380427	278.3413205	5106
40(1,H5)	IL-4/13 0-48	1.289945196	14.68853162	253.8883521	48.98507122	23.4323223	20.25184597	2.332331524	2186.744459	1.820666151	21.27707616	136.0560443	290.829855	1080.191951	5056.075265	2.782629348	411.1598	5185
41(1,A6)	IL-4/13 0-72	2.429264602	25.71808388	180.5824693	90.41249492	< 0	44.78763117	2.332331524	3737.682345	3.802847545	39.35257095	211.0128619	392.9378894	1413.896953	10998.53941	3.43834074	681.7053881	5078
42(1,B6)	TGF beta 72 3H	0.233502131	4.118656433	168.0319892	< 0	< 0	8.44805353	0.134222729	428.4458947	< 0	3.775963792	< 0	111.6371666	9.344468314	22.5807777	0.282558497	524.2162843	5545
43(1,C6)	IL-4 72 3H	2.429264602	14.68853162	800.1311939	13.51835142	69.06420025	8.44805353	2.332331524	2989.857706	1.349748565	12.4135532	177.2212916	1120.208289	163.9264915	1503.087988	2.135486442	760.2080287	5678
44(1,D6)	IL-4/13 72 3H	3.214487814	14.68853162	828.0836794	48.98507122	28.02873863	7.771048171	3.099321551	3458.270479	1.820666151	21.27707616	136.0560443	991.5448331	158.5809515	1643.576232	0.878099877	894.5137778	5212
45(1,E6)	TGF beta 72 24H	0.924712198	67.92420432	646.2921232	< 0	< 0	47.72579526	0.83883433	1388.628789	4.316518512	12.4135532	77.43770446	419.3689346	32.86262574	465.7887362	0.878099877	1750.442726	5927
46(1,F6)	IL-4 72 24H	6.904706427	310.9046523	2202.518116	226.0503377	146.7787715	26.65474229	7.042602308	17071.0115	31.05172747	95.00779598	441.9081589	4112.773091	481.6266618	79762.44108	7.492844674	3627.520182	4423
47(1,G6)	IL-4/13 72 24H	6.484925077	315.1512834	1495.927312	215.2938678	131.2540549	24.51143834	6.242998262	14481.95192	19.51121039	95.00779598	409.0409952	2812.36892	455.687471	37342.04354	6.805955253	3894.203324	4567
48(1,H6)	3% honey/media	< 0	4.118656433	0.348722363	< 0	< 0	< 0	0.134222729	0.336873099	< 0	3.775963792	< 0	42.23201534	9.344468314	< 0	0.282558497	0.084617903	5886
49(1,A7)	IL-4/13 0-72	2.819761309	29.4575107	214.1644531	98.95854683	< 0	49.19809632	2.332331524	4265.812545	3.802847545	39.35257095	240.4278558	432.2354127	1542.711636	11867.18663	4.769974085	809.1423643	5131
50(1,B7)	TGF beta 72 3H	0.570528119	4.118656433	224.8827903	< 0	< 0	11.17998326	0.134222729	597.9368683	< 0	3.775963792	< 0	137.6665821	9.344468314	29.78652352	0.282558497	658.3871995	5574
51(1,C7)	IL-4 72 3H	1.289945196	11.09559457	621.3915846	34.6170658	< 0	6.425537379	0.83883433	2231.49575	0.458965018	3.775963792	77.43770446	808.856572	124.9408044	1207.311485	0.878099877	467.9618979	5811
52(1,D7)	IL-4/13 72 3H	4.014935994	18.32852353	1053.614068	60.97839168	28.02873863	8.44805353	3.875311456	5113.965851	2.303192881	21.27707616	211.0128619	1157.65821	124.9408044	1944.517885	0.878099877	1423.149772	4643
53(1,E7)	TGF beta 72 24H	0.924712198	79.73554298	618.8551281	48.98507122	< 0	40.39745442	0.83883433	1778.243239	6.961471401	3.775963792	77.43770446	550.9647285	42.14364343	565.9781559	1.499238838	2128.138997	5480
54(1,F7)	IL-4 72 24H	5.651745704	255.9893084	1844.259127	198.6372356	123.4265887	22.37688783	5.448130985	13505.20089	23.10138369	85.63034993	391.6641763	2650.606347	444.4271656	29967.10077	6.122912335	2684.770626	4455
55(1,G7)	IL-4/13 72 24H	6.904706427	302.4205308	1413.814151	209.815405	121.4623554	23.79891422	6.242998262	14332.40429	18.91844576	95.00779598	409.0409952	2504.86106	370.7728679	26197.28922	6.805955253	4808.1215	4497
56(1,H7)	3% honey/media	0.233502131	4.118656433	0.492313162	< 0	< 0	< 0	0.134222729	0.868629179	< 0	3.775963792	< 0	42.23201534	< 0	5.186637031	0.282558497	0.084617903	5757
57(1,A8)	IL-4/13 0-72	3.214487814	29.4575107	318.1262475	129.5984503	3.580472929	75.25765895	3.099321551	6043.015941	5.360463425	48.50698888	291.0650324	550.9647285	2044.000634	15369.66977	6.122912335	1176.401159	4895
58(1,B8)	TGF beta 72 3H	< 0	< 0	171.8461506	< 0	< 0	12.55834813	< 0	285.5479224	< 0	< 0	< 0	111.6371666	9.344468314	25.10944484	< 0	321.4617248	5467
59(1,C8)	IL-4 72 3H	2.043569693	14.68853162	732.4175172	< 0	< 0	6.425537379	1.577066631	3108.888192	0.458965018	12.4135532	136.0560443	861.9238808	119.0177752	1227.341654	0.878099877	868.3305158	5418
60(1,D8)	IL-4/13 72 3H	3.612998507	18.32852353	1151.970774	71.61830601	23.4323223	7.771048171	3.099321551	4903.09655	1.820666151	12.4135532	211.0128619	1404.300523	136.4882172	2193.578804	0.878099877	1358.742506	4473
61(1,E8)	TGF beta 72 24H	0.924712198	79.73554298	679.959261	48.98507122	< 0	38.9389036	1.577066631	2341.518264	6.423581212	12.4135532	77.43770446	511.1961635	50.68867259	628.6169688	1.499238838	2999.496552	5397
62(1,F8)	IL-4 72 24H	5.651745704	277.0441249	1445.769471	192.9278501	107.6229798	23.0873881	6.242998262	13546.3339	19.51121039	76.28707306	409.0409952	2695.131803	436.8694855	28384.0426	6.805955253	2997.211423	4807
63(1,G8)	IL-4/13 72 24H	5.651745704	298.1831166	1493.165455	192.9278501	111.5938224	23.79891422	5.448130985	14388.61459	18.32738671	85.63034993	409.0409952	2448.602077	398.4196953	23922.64419	6.805955253	5453.845703	4134
64(1,H8)	3% honey/media	0.233502131	4.118656433	0.492313162	< 0	< 0	< 0	0.134222729	2.772457213	< 0	12.4135532	< 0	42.23201534	9.344468314	5.186637031	0.282558497	0.640540292	6008
65(1,A9)	Control 3% honey 3H	206.581129	7.563519073	1373.477236	< 0	3.580472929	3.126707021	0.134222729	134.8988741	< 0	3.775963792	< 0	81.44355524	22.40466349	224.912722	1.186380427	571.9614945	5277
66(1,B9)	LPS 3% honey 3H	361.4065576	7.563519073	2541.233538	13.51835142	54.34845328	2.482605136	0.134222729	167.7702239	< 0	3.775963792	< 0	111.6371666	32.86262574	235.1375984	0.878099877	616.8756009	4378
67(1,C9)	LPS fMLP 3% honey 3H	1419.534313	22.00699625	5420.824056	90.41249492	177.3845707	5.093183079	4.658627067	3125.655491	148.9533559	30.26919487	914.6349368	1336.271891	66.33082792	271.9432832	2.135486442	602.9454653	4481
68(1,D9)	LfIG 3% honey 3H	487.9965302	14.68853162	5269.177961	48.98507122	162.149308	4.432859547	1.577066631	317.9449637	2.303192881	21.27707616	77.43770446	137.6665821	50.68867259	373.3856663	2.135486442	743.9934599	4248
69(1,E9)	TGF beta 72 3% honey 3H	11.63542722	4.118656433	150.781094	< 0	< 0	4.432859547	< 0	88.64227272	< 0	< 0	< 0	< 0	9.344468314	9.993915898	0.878099877	382.1995512	5372
70(1,F9)	IL-4 72 3% honey 3H	169.931072	7.563519073	770.8356652	< 0	18.7402292	3.126707021	0.134222729	569.18796	< 0	3.775963792	< 0	81.44355524	112.9831496	465.2744453	0.878099877	347.5694634	5665
71(1,G9)	IL-4/13 72 3% honey 3H	298.4707652	11.09559457	1693.260047	13.51835142	50.07326995	3.777126621	0.83883433	820.1431883	0.064603743	12.4135532	77.43770446	137.6665821	73.63077493	680.9361293	1.499238838	711.5675058	5533
72(1,H9)	Control 3% honey 24H	597.5842696	22.00699625	11830.35384	60.97839168	403.1264833	22.37688783	3.099321551	811.4508772	109.4071327	30.26919487	211.0128619	202.9531723	58.71000599	312.6138491	2.782629348	763.6217542	4702
73(1,A10)	Control 3% honey 3H	346.0136129	11.09559457	2468.969203	< 0	58.58985383	2.482605136	0.134222729	167.7702239	< 0	3.775963792	< 0	81.44355524	22.40466349	231.5130197	0.878099877	699.3377968	4681
74(1,B10)	LPS 3% honey 3H	119.9263814	7.563519073	780.2063951	< 0	< 0	1.846316758	0.134222729	161.1037883	< 0	3.775963792	< 0	81.44355524	22.40466349	177.8882941	0.878099877	687.677505	4903
75(1,C10)	LPS fMLP 3% honey 3H	1823.391081	25.71808388	7341.777854	98.95854683	209.3761332	5.757551424	5.448130985	3934.617916	221.2008495	30.26919487	922.7695038	1580.196117	58.71000599	270.6023338	2.135486442	604.3668641	4715
76(1,D10)	LfIG 3% honey 3H	559.0947136	14.68853162	5749.646251	48.98507122	164.0607715	4.432859547	1.577066631	396.6580202	2.795275107	21.27707616	136.0560443	161.1074843	42.14364343	432.3154185	1.499238838	826.7836775	4741
77(1,E10)	TGF beta 72 3% honey 3H	13.84093546	4.118656433	184.5855274	< 0	< 0	4.432859547	< 0	95.92230838	< 0	< 0	< 0	< 0	22.40466349	9.993915898	0.282558497	389.5809732	5610
78(1,F10)	IL-4 72 3% honey 3H	223.0385536	11.09559457	959.6401307	< 0	23.4323223	2.482605136	0.134222729	634.4090685	< 0	3.775963792	< 0	111.6371666	97.33107825	478.5623958	0.878099877	499.7802296	5881
79(1,G10)	IL-4/13 72 3% honey 3H	276.0299945	7.563519073	1313.569201	< 0	32.54851845	2.482605136	0.83883433	677.9706913	< 0	12.4135532	77.43770446	111.6371666	80.66514063	634.6902981	0.878099877	464.5531659	5734
80(1,H10)	Control 3% honey 24H	550.2409745	22.00699625	11294.42575	71.61830601	369.4088254	15.33583798	2.332331524	537.4376562	66.49173804	30.26919487	177.2212916	182.7225018	58.71000599	255.6175486	2.135486442	747.1225059	5336
81(1,A11)	Control 3% honey 3H	200.0259523	4.118656433	1423.887395	< 0	8.919005266	1.846316758	0.134222729	153.1632694	< 0	3.775963792	< 0	42.23201534	22.40466349	181.218294	0.282558497	722.6601095	5150
82(1,B11)	LPS 3% honey 3H	201.3902657	4.118656433	1443.029957	< 0	13.92173083	1.846316758	0.134222729	218.3869409	< 0	3.775963792	< 0	42.23201534	22.40466349	167.6908875	0.878099877	796.6234168	5064
83(1,C11)	LPS fMLP 3% honey 3H	1960.947858	25.71808388	7660.631479	90.41249492	218.6985007	5.757551424	4.658627067	4208.155258	232.3613047	39.35257095	938.846472	1667.598954	58.71000599	286.4777595	2.782629348	621.4244207	4804
84(1,D11)	LfIG 3% honey 3H	519.0467246	14.68853162	4680.55006	34.6170658	127.3460978	3.777126621	0.83883433	289.9317071	0.458965018	12.4135532	77.43770446	137.6665821	42.14364343	365.3466731	1.499238838	742.5711792	4707
85(1,E11)	TGF beta 72 3% honey 3H	23.83364485	4.118656433	355.2754875	< 0	8.919005266	7.096797204	0.134222729	140.078426	< 0	< 0	< 0	42.23201534	22.40466349	9.993915898	0.282558497	512.8502452	5515
86(1,F11)	IL-4 72 3% honey 3H	218.0911526	11.09559457	951.4923661	< 0	18.7402292	3.126707021	0.83883433	641.0790037	< 0	3.775963792	< 0	81.44355524	100.5331256	477.0378915	0.878099877	465.6894017	5621
87(1,G11)	IL-4/13 72 3% honey 3H	302.4116087	14.68853162	1366.814822	34.6170658	95.62158181	5.093183079	1.577066631	751.0542541	0.064603743	21.27707616	77.43770446	137.6665821	100.5331256	669.5507713	2.135486442	548.939935	5849
88(1,H11)	Control 3% honey 24H	955.3261396	40.81647549	12422.31786	90.41249492	473.4522113	52.14884778	3.875311456	1358.165031	313.3102775	57.71969228	253.9563045	432.2354127	73.63077493	589.3331009	3.43834074	832.4746642	5283
89(1,A12)	LPS 3% honey 24H	860.9070213	33.22201683	15180.8446	34.6170658	385.4084238	50.67246534	1.577066631	1500.063528	323.2894395	21.27707616	177.2212916	379.3388647	50.68867259	561.73038	2.135486442	615.4541152	4663
90(1,B12)	LPS 3% honey 24H	641.636717	18.32852353	13848.11066	< 0	335.4497488	19.54576264	0.83883433	600.412033	91.4623568	21.27707616	136.0560443	161.1074843	42.14364343	209.0989162	0.878099877	560.0240376	4811
91(1,C12)	LPS 3% honey 24H	773.6383292	25.71808388	14983.42364	13.51835142	364.0637897	30.24466655	1.577066631	841.0688079	136.1217332	21.27707616	177.2212916	212.6421211	50.68867259	287.1294016	2.135486442	672.3209485	4709
92(1,D12)	LPS fMLP 3% honey 24H	6227.925718	11756.41215	8590.08165	9150.24909	29558.24277	2024.6914	3045.445798	75459.67039	4988.750763	40343.97772	6222.153653	12440.44693	7456.409693	1737.347171	1833.29032	2200.050644	3211
93(1,E12)	LPS fMLP 3% honey 24H	4210.882057	44.64262832	12650.35417	159.7685913	441.9063318	34.57895193	8.654145237	11397.19691	1011.880703	66.98187296	704.7095856	1934.649984	94.08898959	468.3562695	4.769974085	610.0525589	4508
94(1,F12)	LPS fMLP 3% honey 24H	3409.365586	37.00903188	13295.47318	150.0855412	396.046484	27.3710085	6.242998262	8735.265982	663.8727651	57.71969228	542.5686503	1525.935055	87.47432316	328.0196485	3.43834074	403.7771807	4663
95(1,G12)	LFIG 3% honey 24H	1150.033981	119.7186902	13664.12812	71.61830601	413.7290772	38.21058115	3.875311456	1646.420755	152.5362308	30.26919487	211.0128619	493.6143483	73.63077493	1535.135438	2.782629348	534.446348	4844
1(2,A1)	TGF beta 72 3% honey 24H	55.54366277	0.83782496	3586.851056	< 0	119.4950535	5.093183079	0.134222729	147.9064917	5.624563576	3.775963792	< 0	81.44355524	22.40466349	13.72932936	0.282558497	305.0057162	4639
2(2,B1)	IL-4 72 3% honey 24H	367.6924141	14.68853162	11096.22348	34.6170658	696.0428312	15.33583798	1.577066631	2036.144834	53.33030224	12.4135532	177.2212916	222.0836714	94.08898959	663.8291086	1.499238838	307.8427741	4642
3(2,C1)	IL-4/13 72 3% honey 24H	232.6826412	11.09559457	9884.816883	13.51835142	321.0701445	7.096797204	0.83883433	1203.987255	18.32738671	12.4135532	77.43770446	161.1074843	106.8259459	640.292555	0.575845614	431.8900136	4637
4(2,D1)	Control 24H	3.612998507	535.0897006	1751.003665	122.3607789	154.4820285	27.72947261	3.875311456	4667.5499	26.74386942	48.50698888	266.8526289	1336.271891	265.4561055	14873.17695	5.444096222	5410.065115	4088
5(2,E1)	LPS 24H	27.79308498	3244.276516	11104.93859	295.6464842	417.2587592	25.93937667	29.59392237	34564.58806	4598.053039	132.803352	10352.02366	47768.71542	366.7684798	63682.75027	9.573669417	5398.333241	3335
6(2,F1)	TGF beta 24H	0.233502131	131.8645988	520.2618846	< 0	18.7402292	55.84827994	0.134222729	2536.8311	5.889810962	< 0	< 0	419.3689346	32.86262574	1212.598776	0.282558497	3241.748975	3486
9(2,A2)	TGF beta 72 3% honey 24H	59.25973692	7.563519073	3961.547502	< 0	119.4950535	5.757551424	0.83883433	165.0983556	7.503219486	3.775963792	11.22801912	81.44355524	22.40466349	9.993915898	0.878099877	302.1687369	4551
10(2,B2)	IL-4 72 3% honey 24H	279.1075126	11.09559457	10054.54537	34.6170658	331.859601	11.17998326	0.83883433	1596.379337	37.30132945	21.27707616	136.0560443	202.9531723	100.5331256	512.0578454	1.186380427	392.4200931	4545
11(2,C2)	IL-4/13 72 3% honey 24H	392.3429749	14.68853162	11741.00977	34.6170658	371.1891632	17.43483499	1.577066631	2818.141695	73.16704535	21.27707616	177.2212916	257.775693	87.47432316	938.3601594	1.499238838	637.3460671	4112
12(2,D2)	Control 24H	4.014935994	666.8995013	1588.413906	114.8706241	111.5938224	33.13119082	5.448130985	5008.225769	19.51121039	57.71969228	266.8526289	1273.483612	269.9197038	15109.34093	4.101134144	6204.281081	3961
13(2,E2)	LPS 24H	23.37099848	3345.149806	14477.42158	295.6464842	490.9137284	39.6678649	27.8821911	33615.18411	3806.694987	142.3133015	8910.636178	43943.73401	374.763015	56753.56378	9.224942724	5164.856366	2755
14(2,F2)	TGF beta 24H	0.233502131	123.7604691	628.4654025	< 0	8.919005266	66.26598867	< 0	1978.940815	7.503219486	< 0	< 0	438.5879796	22.40466349	1139.954108	0.878099877	2640.226376	3454
17(2,A3)	TGF beta 72 3% honey 24H	50.12828105	0.83782496	3118.494948	< 0	83.46978929	4.432859547	0.134222729	150.5311336	3.802847545	3.775963792	< 0	< 0	9.344468314	9.993915898	0.282558497	348.4209036	4417
18(2,B3)	IL-4 72 3% honey 24H	423.7579804	14.68853162	11090.42152	48.98507122	360.4970304	13.94384893	0.83883433	2062.810218	56.59526011	21.27707616	136.0560443	222.0836714	100.5331256	763.2899762	0.878099877	401.5056861	4413
19(2,C3)	IL-4/13 72 3% honey 24H	451.2859346	18.32852353	12504.83744	42.21130384	371.1891632	22.37688783	1.577066631	3686.504654	103.1622657	12.4135532	177.2212916	379.3388647	94.08898959	1147.338236	1.499238838	570.8245616	3798
20(2,D3)	Control 24H	3.612998507	724.4616943	1994.209732	129.5984503	111.5938224	30.96513434	5.448130985	5966.270491	37.93192125	57.71969228	291.0650324	1661.432252	269.9197038	18459.50446	4.769974085	7763.226527	2691
21(2,E3)	LPS 24H	26.85727926	4535.254883	10361.78359	264.3996233	427.8346772	29.52500194	29.59392237	33253.59401	3924.554583	123.3160654	9674.416073	46663.42423	386.6507282	65824.4688	9.573669417	5797.830962	2981
22(2,F3)	TGF beta 24H	0.233502131	135.9265673	669.8690596	< 0	28.02873863	53.25742473	0.134222729	2279.566392	8.59739981	< 0	< 0	457.3426168	32.86262574	1058.309327	0.878099877	2858.970889	2511
DataType:	Range
Location	Sample	TNF alpha	MMP-9	CXCL8/IL-8	MMP-1	FGF-13	VEGF	IL-1 beta	IL-1ra	CCL20/MIP-3 alpha	IL-12 p70	CCL3/MIP-1 alpha	CL4/MIP-1 beta	IL-4	CCL2/MCP-1	HGF	Proteinase3/PRTN3	Total Events
1(1,A1)	Standard1																	5531
2(1,B1)	Standard2																	5459
3(1,C1)	Standard3																	5749
4(1,D1)	Standard4																	5808
5(1,E1)	Standard5																	5780
6(1,F1)	Standard6																	5813
7(1,G1)	Standard7																	5792
8(1,H1)	LFIG 3% honey 24H																	4613
9(1,A2)	Standard1																	5582
10(1,B2)	Standard2																	5208
11(1,C2)	Standard3																	5072
12(1,D2)	Standard4																	5745
13(1,E2)	Standard5																	6023
14(1,F2)	Standard6																	5652
15(1,G2)	Standard7																	5654
16(1,H2)	LFIG 3% honey 24H																	4949
17(1,A3)	TGF beta 0-24																	5387
18(1,B3)	TGF beta 0-48																	5537
19(1,C3)	TGF beta 0-72																	5470
20(1,D3)	IL-4 0-24																	5318
21(1,E3)	IL-4 0-48																	5014
22(1,F3)	IL-4 0-72																	4778
23(1,G3)	IL-4/13 0-24																	4923
24(1,H3)	IL-4/13 0-48																	4604
25(1,A4)	TGF beta 0-24																	5495
26(1,B4)	TGF beta 0-48																	5464
27(1,C4)	TGF beta 0-72																	5868
28(1,D4)	IL-4 0-24																	5900
29(1,E4)	IL-4 0-48																	5723
30(1,F4)	IL-4 0-72																	5393
31(1,G4)	IL-4/13 0-24																	5388
32(1,H4)	IL-4/13 0-48																	5300
33(1,A5)	TGF beta 0-24																	5463
34(1,B5)	TGF beta 0-48																	5163
35(1,C5)	TGF beta 0-72																	5690
36(1,D5)	IL-4 0-24																	5467
37(1,E5)	IL-4 0-48																	5421
38(1,F5)	IL-4 0-72																	5163
39(1,G5)	IL-4/13 0-24																	5106
40(1,H5)	IL-4/13 0-48																	5185
41(1,A6)	IL-4/13 0-72																	5078
42(1,B6)	TGF beta 72 3H																	5545
43(1,C6)	IL-4 72 3H																	5678
44(1,D6)	IL-4/13 72 3H																	5212
45(1,E6)	TGF beta 72 24H																	5927
46(1,F6)	IL-4 72 24H																	4423
47(1,G6)	IL-4/13 72 24H																	4567
48(1,H6)	3% honey/media																	5886
49(1,A7)	IL-4/13 0-72																	5131
50(1,B7)	TGF beta 72 3H																	5574
51(1,C7)	IL-4 72 3H																	5811
52(1,D7)	IL-4/13 72 3H																	4643
53(1,E7)	TGF beta 72 24H																	5480
54(1,F7)	IL-4 72 24H																	4455
55(1,G7)	IL-4/13 72 24H																	4497
56(1,H7)	3% honey/media																	5757
57(1,A8)	IL-4/13 0-72																	4895
58(1,B8)	TGF beta 72 3H																	5467
59(1,C8)	IL-4 72 3H																	5418
60(1,D8)	IL-4/13 72 3H																	4473
61(1,E8)	TGF beta 72 24H																	5397
62(1,F8)	IL-4 72 24H																	4807
63(1,G8)	IL-4/13 72 24H																	4134
64(1,H8)	3% honey/media																	6008
65(1,A9)	Control 3% honey 3H																	5277
66(1,B9)	LPS 3% honey 3H																	4378
67(1,C9)	LPS fMLP 3% honey 3H																	4481
68(1,D9)	LfIG 3% honey 3H																	4248
69(1,E9)	TGF beta 72 3% honey 3H																	5372
70(1,F9)	IL-4 72 3% honey 3H																	5665
71(1,G9)	IL-4/13 72 3% honey 3H																	5533
72(1,H9)	Control 3% honey 24H																	4702
73(1,A10)	Control 3% honey 3H																	4681
74(1,B10)	LPS 3% honey 3H																	4903
75(1,C10)	LPS fMLP 3% honey 3H																	4715
76(1,D10)	LfIG 3% honey 3H																	4741
77(1,E10)	TGF beta 72 3% honey 3H																	5610
78(1,F10)	IL-4 72 3% honey 3H																	5881
79(1,G10)	IL-4/13 72 3% honey 3H																	5734
80(1,H10)	Control 3% honey 24H																	5336
81(1,A11)	Control 3% honey 3H																	5150
82(1,B11)	LPS 3% honey 3H																	5064
83(1,C11)	LPS fMLP 3% honey 3H																	4804
84(1,D11)	LfIG 3% honey 3H																	4707
85(1,E11)	TGF beta 72 3% honey 3H																	5515
86(1,F11)	IL-4 72 3% honey 3H																	5621
87(1,G11)	IL-4/13 72 3% honey 3H																	5849
88(1,H11)	Control 3% honey 24H																	5283
89(1,A12)	LPS 3% honey 24H																	4663
90(1,B12)	LPS 3% honey 24H																	4811
91(1,C12)	LPS 3% honey 24H																	4709
92(1,D12)	LPS fMLP 3% honey 24H																	3211
93(1,E12)	LPS fMLP 3% honey 24H																	4508
94(1,F12)	LPS fMLP 3% honey 24H																	4663
95(1,G12)	LFIG 3% honey 24H																	4844
1(2,A1)	TGF beta 72 3% honey 24H																	4639
2(2,B1)	IL-4 72 3% honey 24H																	4642
3(2,C1)	IL-4/13 72 3% honey 24H																	4637
4(2,D1)	Control 24H																	4088
5(2,E1)	LPS 24H																	3335
6(2,F1)	TGF beta 24H																	3486
9(2,A2)	TGF beta 72 3% honey 24H																	4551
10(2,B2)	IL-4 72 3% honey 24H																	4545
11(2,C2)	IL-4/13 72 3% honey 24H																	4112
12(2,D2)	Control 24H																	3961
13(2,E2)	LPS 24H																	2755
14(2,F2)	TGF beta 24H																	3454
17(2,A3)	TGF beta 72 3% honey 24H																	4417
18(2,B3)	IL-4 72 3% honey 24H																	4413
19(2,C3)	IL-4/13 72 3% honey 24H																	3798
20(2,D3)	Control 24H																	2691
21(2,E3)	LPS 24H																	2981
22(2,F3)	TGF beta 24H																	2511
DataType:	Avg Net MFI
Sample	TNF alpha	MMP-9	CXCL8/IL-8	MMP-1	FGF-13	VEGF	IL-1 beta	IL-1ra	CCL20/MIP-3 alpha	IL-12 p70	CCL3/MIP-1 alpha	CL4/MIP-1 beta	IL-4	CCL2/MCP-1	HGF	Proteinase3/PRTN3
Standard1	7118.5	14873	5619.5	4225.5	7075.75	4752	6732	5211.25	4572.5	6105.25	20548.25	10357.5	2806.5	20657	16734.5	5932
Standard2	2437	4140	2207.25	1779	4810.25	1699.5	2549.75	2231	1617.5	1943.25	8347	4946.5	825.5	11654	7045.5	1719
Standard3	925.75	1478.5	918.75	663.25	2691	653.5	986.5	996.75	636	701.5	1707	1581.5	235	4209	2659	605.25
Standard4	317.75	524	332	197.5	1042.5	221	312.5	379	243	235	201.5	315.75	67	838.5	873	201
Standard5	127	216.5	140.5	98	350	93	123.5	164.5	114	100	50	75.5	34.5	181	326	86
Standard6	64	111.75	72.75	77.5	151.5	53.75	64.5	89	68.5	52.5	27.5	32	26.5	58.5	152.5	48.5
Standard7	14	24	21	69	52.5	23.5	19.5	26	33	18	21	20	23	26	30.25	18
LFIG 3% honey 24H	2407	101.8333333	14673	88.33333333	177.6666667	120.3333333	39.33333333	2130.333333	588.6666667	27	34.83333333	283	52.66666667	12822.33333	37.33333333	1337
TGF beta 0-24	16	26.66666667	819.5	69.33333333	76	69.66666667	20.66666667	107	35.33333333	19.33333333	21.66666667	22.66666667	24.33333333	180	33.33333333	630.1666667
TGF beta 0-48	15	26	510	69.33333333	38.33333333	86.66666667	20	104.1666667	35.66666667	18.66666667	21	21.33333333	24	244.6666667	31.33333333	457
TGF beta 0-72	15.66666667	26.66666667	446.3333333	69	72.33333333	128.3333333	20.33333333	135.6666667	39.66666667	20	21.66666667	23	25.16666667	378.5	33.33333333	530.8333333
IL-4 0-24	16.33333333	27	991.8333333	71.66666667	48.33333333	42.16666667	21	711.6666667	35	19.66666667	22.66666667	25	744.6666667	4326.333333	33	296.5
IL-4 0-48	17.66666667	28.33333333	692.5	74.66666667	45.66666667	54.16666667	21.16666667	1005.5	37	20.33333333	24	26.66666667	817.3333333	9478.833333	34.5	485.1666667
IL-4 0-72	18.66666667	29	342.6666667	76.5	46.66666667	71	22	1190.166667	38	21.66666667	24.33333333	28.33333333	782	12335.5	35.33333333	582.6666667
IL-4/13 0-24	17.33333333	27.66666667	1340.166667	73.33333333	51.33333333	41.33333333	21	963.3333333	36.66666667	20	23	27.83333333	308.5	6840.833333	32.66666667	477.3333333
IL-4/13 0-48	18.66666667	29.33333333	888.3333333	75.33333333	56	52.66666667	22.16666667	1251.166667	38.66666667	21	24.66666667	30.66666667	299.5	11597.16667	34.66666667	685.3333333
IL-4/13 0-72	22	32.66666667	872.3333333	79	47.66666667	103.6666667	23.33333333	2388	43	23.33333333	27.33333333	44.33333333	519.3333333	19073.33333	38	1585.333333
TGF beta 72 3H	15	25.33333333	717.1666667	69	38	40.33333333	19.66666667	358.1666667	32	18.66666667	21.33333333	23.33333333	24	33.33333333	30.66666667	903.6666667
IL-4 72 3H	19.66666667	28.66666667	2257.5	71	53.83333333	35	22	1576.333333	35.66666667	19.66666667	24	92.66666667	41	2723	32.66666667	1251
IL-4/13 72 3H	24	29.66666667	3024	74	54.66666667	36.33333333	24.33333333	2314.666667	38.33333333	20.66666667	25.33333333	125.5	41.66666667	4464.666667	32	2176
TGF beta 72 24H	17	45	2069.5	72	49	84.66666667	21.33333333	1126.5	46	19.66666667	23	47.16666667	27	808.3333333	32.66666667	4047
IL-4 72 24H	30	95	4965.333333	94.33333333	78.66666667	59.33333333	28	5601.666667	78.33333333	28	35.33333333	488	113.6666667	23026	41	5466.333333
IL-4/13 72 24H	30.66666667	100.6666667	4148.5	94.33333333	77.5	59.33333333	27.66666667	5538.166667	69	28.66666667	35	365	101.6666667	22461.16667	41	8292
3% honey/media	14.66666667	26	24.66666667	69.16666667	42.33333333	23	20	28.66666667	31.33333333	19.33333333	21.33333333	21	23.66666667	26.66666667	31	19.33333333
Control 3% honey 3H	502.6666667	27	4767.5	68.33333333	54.33333333	28	20	164	30.66666667	19	21.66666667	21.66666667	25	208.3333333	31.83333333	1191
LPS 3% honey 3H	458.6666667	26.66666667	4331.166667	68.66666667	52.66666667	27.33333333	20	186.6666667	31	19	21.33333333	22	25.33333333	184.6666667	32	1253.833333
LPS fMLP 3% honey 3H	2928.666667	31.66666667	12135.33333	77.33333333	98.5	32.66666667	26.33333333	2010	334	22.33333333	82.33333333	175.3333333	29.33333333	297.6666667	34.33333333	1094.166667
LfIG 3% honey 3H	977	29	10638.16667	72.66666667	85.16666667	30.66666667	21.66666667	293	38	20.66666667	23.33333333	24.33333333	27.33333333	487	33.33333333	1378.166667
TGF beta 72 3% honey 3H	53.66666667	26	845.1666667	67.33333333	44	32.33333333	19.33333333	129.6666667	30	18	21	20.33333333	24.66666667	28	31.33333333	775
IL-4 72 3% honey 3H	418	27.66666667	2724	69	53.33333333	28.66666667	20.33333333	470.1666667	31.66666667	19	22	22.33333333	35.5	642.3333333	32	791.6666667
IL-4/13 72 3% honey 3H	578	28	4120.333333	70.66666667	62.33333333	30	21.33333333	550	33.33333333	20.33333333	23	23.66666667	32.66666667	1041.5	33	1033.333333
Control 3% honey 24H	1275.333333	32.66666667	14820.66667	75.33333333	157.5	67.33333333	24	631.6666667	278.3333333	23	26.16666667	31.66666667	29.66666667	500.6666667	35	1395.666667
LPS 3% honey 24H	1373.166667	32	15481.83333	71	142.3333333	72.33333333	21.66666667	674.8333333	307.6666667	21	24.66666667	30.16666667	27.66666667	446.3333333	33.33333333	1105.333333
LPS fMLP 3% honey 24H	7194	837.6666667	14573.5	933	1751.333333	857.6666667	1023.333333	6755.833333	2617.5	1233.666667	740.6666667	1116.166667	943.3333333	1645	726.5	1904
TGF beta 72 3% honey 24H	134.8333333	25.66666667	8295.5	68	74	32	20.33333333	166	45.5	19	21.5	21.33333333	24.66666667	28.33333333	31.33333333	581.8333333
IL-4 72 3% honey 24H	691.3333333	28.66666667	14451.66667	72.33333333	171.5	44.33333333	21.33333333	1160.166667	117.3333333	20.66666667	24.33333333	27.66666667	34.66666667	1014.333333	32.5	667.6666667
IL-4/13 72 3% honey 24H	693.6666667	29	14639.66667	71.83333333	140.3333333	47.33333333	21.66666667	1461.666667	140	20.33333333	24.33333333	31	34.33333333	1657.166667	32.5	983.5
Control 24H	24.33333333	178.3333333	4859	81	78.66666667	68.5	26.33333333	2608.333333	84	24.66666667	28.33333333	159.6666667	67.66666667	20417.66667	38	11332.83333
LPS 24H	74.66666667	833.8333333	14784.16667	109.8333333	166	70	55.33333333	8981.666667	4691.666667	33	4363.666667	8776.5	93.33333333	23752.33333	44.83333333	9576.666667
TGF beta 24H	15	58.66666667	1952.166667	66.33333333	53	106.5	19.66666667	1338.5	48.66666667	17.66666667	21	42.5	25.66666667	2238.5	31.66666667	5134.666667
DataType:	Avg Result
Sample	TNF alpha	MMP-9	CXCL8/IL-8	MMP-1	FGF-13	VEGF	IL-1 beta	IL-1ra	CCL20/MIP-3 alpha	IL-12 p70	CCL3/MIP-1 alpha	CL4/MIP-1 beta	IL-4	CCL2/MCP-1	HGF	Proteinase3/PRTN3
Standard1	2276.142701	39935.53121	1061.814454	9066.922193	52563.30508	2080.707816	3852.996871	6585.537056	1996.756524	34419.05424	24440.36887	33306.8712	3789.793517	8520.946634	10482.7961	1684.593337
Standard2	709.4503385	10310.30332	349.4119482	2857.770185	13956.48696	689.2833253	1274.734826	2136.544526	626.0573792	10459.88491	7638.019436	10360.19767	1233.378464	2470.005627	3332.442757	482.5529983
Standard3	245.9741089	3438.831657	125.7818015	1038.658988	5305.197862	246.3025156	463.5578226	785.774219	215.8206906	3581.316391	2745.685156	3748.91631	430.9723315	918.5032366	1177.487766	165.9095221
Standard4	74.71288615	1113.311316	37.39690161	316.6657131	1724.252317	72.79601239	132.417511	233.4825983	67.35141926	1090.995781	821.4022691	1169.087632	132.7215089	284.7524712	352.9113164	51.35630532
Standard5	25.55811731	405.6391498	12.52056346	112.8877476	536.5260523	24.2320213	44.6123806	76.2858295	23.43140049	396.9936289	307.6057314	392.7948503	48.65552878	95.69431809	116.3738639	18.87689822
Standard6	10.53603263	176.2289496	4.800142774	47.34276044	197.130105	10.03777144	18.46025982	29.72075238	9.314051282	160.5923323	126.8201212	145.2892235	18.75156729	34.70745937	45.61034942	8.31522733
Standard7	< 0	< 0	< 0	< 0	N/A	N/A	N/A	< 0	< 0	< 0	< 0	< 0	< 0	< 0	N/A	< 0
LFIG 3% honey 24H	1400.778126	312.0591006	11551.8598	163.6532663	486.0674342	68.93862642	15.63741539	4137.904874	398.6692074	76.56441118	387.8514046	2008.820744	190.7600146	7201.912133	4.332233218	747.7444187
TGF beta 0-24	0.576247483	6.415231526	220.0231282	< 0	N/A	31.45157709	0.615170696	80.32125242	0.617362175	N/A	< 0	101.5726295	13.69786671	190.4651072	1.731513498	345.9659446
TGF beta 0-48	0.233502131	4.118656433	125.5288638	< 0	< 0	43.81066642	0.134222729	76.92472378	0.748815933	N/A	< 0	55.30252864	9.344468314	239.8309328	0.48107229	247.7155758
TGF beta 0-72	0.463905487	6.548337672	107.3802948	< 0	N/A	74.80101026	0.369093263	115.6784111	2.66876912	N/A	N/A	107.9981983	22.63112191	327.6793611	1.778363693	289.601295
IL-4 0-24	0.688589479	7.563519073	275.206199	N/A	N/A	11.98317189	0.83883433	1034.802083	0.472436717	9.53435673	N/A	160.4988561	2259.636088	1878.254679	1.499238838	156.7612022
IL-4 0-48	1.168200864	12.29324026	180.4394139	67.76858437	< 0	20.37254027	0.960985545	1588.632276	1.354718702	15.36806085	136.0560443	195.8428917	2445.901539	3869.050702	2.458661318	263.6891307
IL-4 0-72	1.541153362	14.68853162	77.74199661	85.81367284	< 0	32.41244027	1.577066631	1957.215876	1.824535866	27.30224109	149.7777934	228.1592119	2355.532074	5337.611712	3.001199812	319.0032286
IL-4/13 0-24	1.046456531	9.918236072	391.1051031	52.19128305	N/A	11.41005813	0.83883433	1507.30266	1.197746174	12.4135532	77.43770446	218.6351955	1082.594888	2787.154474	1.290666564	259.2471118
IL-4/13 0-48	1.538941293	15.90186226	241.8607107	73.58217863	32.46237992	19.31284231	1.704895377	2082.162007	2.142350638	21.27707616	163.4995425	268.5759165	1056.465561	4912.540921	2.566915046	377.2825324
IL-4/13 0-72	2.821171242	28.21103509	237.62439	106.323164	N/A	56.41446215	2.587994866	4682.170277	4.322052838	42.40404359	247.5019167	458.7126769	1666.869741	12745.13194	4.77707572	889.0829705
TGF beta 72 3H	N/A	N/A	188.2536434	< 0	< 0	10.72879497	N/A	437.3102285	< 0	N/A	< 0	120.3136384	9.344468314	25.82558202	N/A	501.3550695
IL-4 72 3H	1.920926497	13.49088594	717.9800986	N/A	N/A	7.099709429	1.582744162	2776.747216	0.755892867	9.53435673	130.2383468	930.3295805	135.9616904	1312.580375	1.297228732	698.8334808
IL-4/13 72 3H	3.614140772	17.11519289	1011.222841	60.5272563	26.49659986	7.996716624	3.357984853	4491.777627	1.981508395	18.32256851	186.027256	1184.501189	140.0033244	1927.224307	0.878099877	1225.468685
TGF beta 72 24H	0.924712198	75.7984301	648.3688374	N/A	< 0	42.35405109	1.084911764	1836.130097	5.900523708	9.53435673	77.43770446	493.8432756	41.89831392	553.461287	1.292192518	2292.692759
IL-4 72 24H	6.069399278	281.3126952	1830.848905	205.8718078	125.94278	24.03967274	6.244577185	14707.51543	24.55477385	85.64173966	414.2044435	3152.83708	454.307771	46037.86148	6.807237421	3103.16741
IL-4/13 72 24H	6.347125736	305.2516436	1467.635639	206.0123743	121.4367442	24.03642226	5.978042503	14400.99027	18.91901429	91.88198063	409.0409952	2588.610685	408.2933447	29153.99232	6.805955253	4718.723509
3% honey/media	N/A	4.118656433	0.444449562	< 0	< 0	< 0	0.134222729	1.325986497	< 0	6.655160261	< 0	42.23201534	N/A	N/A	0.282558497	0.269925366
Control 3% honey 3H	250.8735647	7.592590026	1755.444611	< 0	23.69644401	2.485209638	0.134222729	151.9441224	< 0	3.775963792	< 0	68.37304194	22.40466349	212.5480119	0.782346267	664.6531336
LPS 3% honey 3H	227.5744015	6.415231526	1588.15663	N/A	N/A	2.058412884	0.134222729	182.4203177	< 0	3.775963792	< 0	78.43757905	25.89065091	193.57226	0.878099877	700.3921743
LPS fMLP 3% honey 3H	1734.624417	24.48105467	6807.744463	93.26117889	201.8197349	5.536095309	4.92179504	3756.142888	200.8385034	33.29698689	925.4169708	1528.022321	61.25027997	276.3411255	2.351200744	609.5789167
LfIG 3% honey 3H	522.0459895	14.68853162	5233.124757	44.19573608	151.1853924	4.214281905	1.330989197	334.844897	1.852477669	18.32256851	96.97715107	145.4802162	44.99198649	390.3492526	1.711321373	771.1161055
TGF beta 72 3% honey 3H	16.43666918	4.118656433	230.2140363	< 0	N/A	5.320838766	N/A	108.2143357	< 0	< 0	< 0	N/A	18.0512651	9.993915898	0.48107229	428.2102565
IL-4 72 3% honey 3H	203.6869261	9.918236072	893.9893873	< 0	20.30426024	2.912006392	0.369093263	614.8920107	< 0	3.775963792	< 0	91.50809235	103.6157845	473.6249109	0.878099877	437.6796982
IL-4/13 72 3% honey 3H	292.3041228	11.11588176	1457.881357	N/A	59.41445673	3.784304945	1.084911764	749.7227113	N/A	15.36806085	77.43770446	128.9901103	84.9430137	661.7257329	1.504275053	575.0202022
Control 3% honey 24H	701.0504612	28.27682266	11849.03248	74.33639754	415.3291734	29.95385787	3.10232151	902.3511883	163.0697161	39.41936067	214.063486	272.6370289	63.68359564	385.8548328	2.78548551	781.0729747
LPS 3% honey 24H	758.7273558	25.75620808	14670.79296	N/A	361.6406541	33.48763151	1.330989197	980.5147896	183.6245098	21.27707616	163.4995425	251.02949	47.84032954	352.6528993	1.716357587	615.9330338
LPS fMLP 3% honey 24H	4616.057787	3946.021269	11511.96967	3153.367741	10132.0652	695.5471202	1020.114314	31864.04443	2221.50141	13489.55976	2489.81063	5300.343991	2545.991002	844.574363	613.8328784	1071.293461
TGF beta 72 3% honey 24H	54.97722691	3.079722998	3555.631169	< 0	107.4866321	5.09453135	0.369093263	154.5119936	5.643543535	3.775963792	N/A	N/A	18.0512651	11.23905372	0.48107229	318.5317856
IL-4 72 3% honey 24H	356.8526357	13.49088594	10747.06346	39.40640094	462.7998208	13.48655672	1.084911764	1898.444797	49.0756306	18.32256851	149.7777934	215.7068384	98.38508023	646.3923101	1.187906381	367.2561844
IL-4/13 72 3% honey 24H	358.7705169	14.70421657	11376.88803	30.11557369	354.4828236	15.63617334	1.330989197	2569.544534	64.88556591	15.36806085	143.9600959	266.074014	96.1297529	908.66365	1.191441097	546.6868808
Control 24H	3.746977669	642.1502987	1777.875767	122.2766178	125.8898911	30.60859926	4.923857809	5214.015387	28.06233369	54.64879115	274.92343	1423.729252	268.4318377	16147.34078	4.771734817	6459.190908
LPS 24H	26.0071209	3708.227068	11981.38125	285.2308639	445.3357216	31.71074784	29.02334528	33811.12206	4109.767536	132.8109063	9645.69197	46125.29122	376.060741	62086.92762	9.457427186	5453.673523
TGF beta 24H	0.233502131	130.5172117	606.1987823	< 0	18.5626577	58.45723111	N/A	2265.112769	7.33014342	< 0	< 0	438.433177	29.37663832	1136.95407	0.679586084	2913.648747
DataType:	Avg Range
Sample	TNF alpha	MMP-9	CXCL8/IL-8	MMP-1	FGF-13	VEGF	IL-1 beta	IL-1ra	CCL20/MIP-3 alpha	IL-12 p70	CCL3/MIP-1 alpha	CL4/MIP-1 beta	IL-4	CCL2/MCP-1	HGF	Proteinase3/PRTN3
Standard1
Standard2
Standard3
Standard4
Standard5
Standard6
Standard7
LFIG 3% honey 24H
TGF beta 0-24
TGF beta 0-48
TGF beta 0-72
IL-4 0-24
IL-4 0-48
IL-4 0-72
IL-4/13 0-24
IL-4/13 0-48
IL-4/13 0-72
TGF beta 72 3H
IL-4 72 3H
IL-4/13 72 3H
TGF beta 72 24H
IL-4 72 24H
IL-4/13 72 24H
3% honey/media
Control 3% honey 3H
LPS 3% honey 3H
LPS fMLP 3% honey 3H
LfIG 3% honey 3H
TGF beta 72 3% honey 3H
IL-4 72 3% honey 3H
IL-4/13 72 3% honey 3H
Control 3% honey 24H
LPS 3% honey 24H
LPS fMLP 3% honey 24H
TGF beta 72 3% honey 24H
IL-4 72 3% honey 24H
IL-4/13 72 3% honey 24H
Control 24H
LPS 24H
TGF beta 24H
DataType:	%CV Replicates
Sample	TNF alpha	MMP-9	CXCL8/IL-8	MMP-1	FGF-13	VEGF	IL-1 beta	IL-1ra	CCL20/MIP-3 alpha	IL-12 p70	CCL3/MIP-1 alpha	CL4/MIP-1 beta	IL-4	CCL2/MCP-1	HGF	Proteinase3/PRTN3
Standard1	3.537503261	6.924274035	3.400332652	7.127859025	26.91342133	2.209888607	5.772439795	5.702632202	8.73229419	6.423219226	16.83372381	9.492094841	8.50501793	16.04940385	18.77557463	4.329809014
Standard2	0.600890753	0.616475024	0.205270335	0.451032228	2.375006768	1.111993388	0.280955078	1.434221112	0.147532182	1.387181714	4.653040586	1.146626294	1.386436452	2.71417729	0.225138622	0.834302144
Standard3	2.395652078	2.309645757	1.758403479	1.784297303	2.18526695	3.183707909	3.145983286	3.379920554	0.775973554	1.178154415	1.80034862	1.346822909	0.508922114	0.592460797	3.361618528	1.874634606
Standard4	2.902968639	1.494470882	0	1.183991891	1.985434846	3.011757048	2.27995174	2.39687813	0.744562212	1.351707634	2.284765264	1.666385846	2.385065586	0.641843577	1.066546234	0.778707679
Standard5	8.151373618	5.057652983	10.15740598	9.997088482	9.299966248	6.444327048	10.72294069	10.37535941	7.767170659	7.183106211	10.78063771	7.40985246	4.682604785	13.08652318	6.587649898	8.448919786
Standard6	9.233226517	7.286652373	11.74645295	6.382149252	4.448876929	3.732015582	8.291509183	10.74727178	11.21719684	6.4610384	7.366786939	7.782569887	17.49899207	12.81367395	9.203831167	7.175098267
Standard7	0	0	0	0	NaN	NaN	NaN	0	0	0	0	0	0	0	NaN	0
LFIG 3% honey 24H	15.5910916	53.77914705	15.83964871	49.16777773	12.96751751	38.8494965	67.82630745	52.16225573	53.99854752	52.72406639	39.589761	65.87252239	54.2600746	69.41240169	31.93913484	26.19606736
TGF beta 0-24	59.98126417	31.00265929	6.136518493	0	NaN	10.85117771	135.4138486	10.71373791	77.54003456	NaN	0	17.16238884	55.04731038	12.73085181	85.36784457	11.61479082
TGF beta 0-48	6.86E-15	0	3.866046416	0	0	2.554108229	0	2.689649426	33.52202386	NaN	0	40.93627123	0	4.767864349	71.47282909	4.456585953
TGF beta 0-72	86.02405652	110.5312231	29.47951368	0	NaN	19.78798421	110.2181315	23.2992644	70.87524037	NaN	NaN	42.58773908	76.28072861	2.558817286	145.6850816	17.78702176
IL-4 0-24	29.69668861	0	7.178737285	NaN	NaN	1.661402311	0	7.262008508	87.78592781	52.30467782	NaN	14.04005343	7.561307555	10.73883221	0	6.28008714
IL-4 0-48	18.05060895	16.87417743	3.743954757	17.35458819	0	9.556041508	22.01615955	2.803532256	34.21244325	33.29865373	0	11.60378183	3.045683301	7.175880577	13.1605024	4.695650267
IL-4 0-72	28.23244699	6.98E-15	4.384531331	9.011492368	0	8.914646209	8.13E-15	5.063873582	26.12905267	38.223572	15.86801759	4.61219373	5.818909548	7.719561039	12.61412676	4.394854808
IL-4/13 0-24	20.15060955	20.5605586	9.10477779	29.16141874	NaN	6.955034392	0	9.335618759	21.98093977	0	0	8.866934939	7.912509656	8.022508783	13.99500793	6.779392254
IL-4/13 0-48	14.01203193	13.21574966	5.624370719	29.59742883	27.68527132	8.421350027	33.6849144	6.117634717	13.00379745	0	14.53628936	9.602771274	5.008629154	5.335135672	14.5555316	9.879589581
IL-4/13 0-72	13.91668463	7.65288858	30.17795231	19.37952651	NaN	29.18935127	17.11061736	25.79462675	20.80700957	12.46415485	16.3603631	17.9357051	19.97126729	18.15627406	28.0987777	28.88973968
TGF beta 72 3H	NaN	NaN	16.8809726	0	0	19.49858169	NaN	35.76019937	0	NaN	0	12.49076188	0	14.15597434	NaN	33.83273649
IL-4 72 3H	30.16651885	15.37618198	12.56861949	NaN	NaN	16.44715542	47.18164831	17.14010642	68.03796453	52.30467782	38.50290034	17.90405679	17.94522406	12.59260991	55.96179411	29.63802724
IL-4/13 72 3H	11.0738717	12.27885844	16.42097267	18.70786857	10.01540659	4.887871419	13.3418702	20.0640401	14.05933673	27.92925766	23.26343986	17.53337112	12.20923	14.29043836	0	23.53539184
TGF beta 72 24H	0	8.99659735	4.720300242	NaN	0	11.11790212	39.28601676	26.091555	23.69118653	52.30467782	0	13.66673685	21.27903125	14.83980757	27.75242402	27.94005751
IL-4 72 24H	11.91876127	9.848613979	20.67633818	8.600863006	15.6410652	9.535945667	12.76686653	13.91772099	24.05210972	10.92967832	6.160451526	26.37710073	5.273679312	63.46312681	10.06233553	15.4752546
IL-4/13 72 24H	10.04778195	2.893106573	3.177302758	5.65884183	8.094865592	1.711469319	7.676707486	0.524533464	3.128662177	5.892418692	0	7.56434083	10.60752155	24.63363411	0	16.60735055
3% honey/media	NaN	0	18.6527772	0	0	0	0	96.57606059	0	74.93305006	0	0	NaN	NaN	0	118.9076619
Control 3% honey 3H	32.86869364	45.94690223	35.23006401	0	128.0202253	25.76036623	0	10.83921635	0	0	0	33.11070047	0	12.8593515	58.72799717	12.20424391
LPS 3% honey 3H	53.98279829	31.00265929	56.00444367	NaN	NaN	17.84682114	0	17.1723466	0	0	0	44.36659308	23.32080156	18.78158873	0	12.92789081
LPS fMLP 3% honey 3H	16.22312985	8.75206347	17.79800523	5.290588681	10.73668361	6.928588135	9.261261302	14.98576378	22.54499351	15.75004262	1.331397111	11.23771768	7.183450574	3.185971507	15.89094983	1.686917957
LfIG 3% honey 3H	6.827723746	0	10.23211202	18.76962018	13.67033167	8.983442254	32.02269547	16.52521103	66.48625094	27.92925766	34.89823521	9.302715883	10.96523019	9.367345078	21.4651515	6.252596187
TGF beta 72 3% honey 3H	39.54689665	0	47.61539979	0	NaN	28.90568934	NaN	25.72131506	0	0	0	NaN	41.77162742	0	71.47282909	17.13953251
IL-4 72 3% honey 3H	14.4034288	20.5605586	11.93884741	0	13.34193505	12.77031526	110.2181315	6.459852646	0	0	0	19.04999784	7.980302104	1.535345043	0	18.2502496
IL-4/13 72 3% honey 3H	4.868519067	32.0491858	14.10094826	NaN	54.79740788	34.49256321	39.28601676	9.482919476	NaN	33.29865373	0	11.65057543	16.42517007	3.641310731	41.79477751	21.83495306
Control 3% honey 24H	31.59228339	38.40480253	4.761384565	20.04955156	12.78124345	65.23756942	24.86829099	46.30639114	80.86703356	40.20499522	17.9658654	50.83165174	13.52704708	46.26269879	23.38665351	5.796274393
LPS 3% honey 24H	14.54976175	28.91271813	4.902729844	NaN	6.931557302	47.22556991	32.02269547	47.50099927	66.9830484	0	14.53628936	45.43993602	10.31237647	52.52250037	42.29610878	9.116248717
LPS fMLP 3% honey 24H	31.46206437	171.4131154	22.15871979	164.6954709	166.0429397	165.4925051	171.9404293	118.561134	108.161845	172.4045041	129.8621009	116.7261315	167.0292084	91.92103033	172.0470458	91.75434263
TGF beta 72 3% honey 24H	8.352558203	126.085408	11.87953607	0	19.35049556	13.00113637	110.2181315	5.994036526	32.78541171	0	NaN	NaN	41.77162742	19.1888216	71.47282909	8.138457242
IL-4 72 3% honey 24H	20.43754576	15.37618198	5.580550184	21.05082322	43.75568667	15.68472683	39.28601676	13.79739368	21.04240756	27.92925766	15.86801759	5.12037491	3.781593331	19.57332416	26.14450915	14.06475255
IL-4/13 72 3% honey 24H	31.52503488	24.59491786	11.84356549	49.36550884	8.162942474	49.86656533	32.02269547	49.02779715	66.30055144	33.29865373	40.01809011	41.0983742	10.23189629	28.04381404	44.74592392	19.17611185
Control 24H	6.193223882	15.11819977	11.48720142	6.022634551	19.66918636	8.881332162	18.44220149	12.91466689	33.0723117	9.7329816	5.084702191	14.62616257	0.960042495	12.42230014	14.072089	18.53346213
LPS 24H	8.960643417	19.36237343	18.30622228	6.324835724	8.942544715	22.45440811	3.405081327	2.002607918	10.38876427	7.151988137	7.476113976	4.267623954	2.660328209	7.636617626	2.128881843	5.869355476
TGF beta 24H	0	4.74569957	12.74320154	0	51.48025827	11.77876428	NaN	12.32723818	18.58172035	0	0	4.330720244	20.55343179	6.789057222	50.59491125	10.44965038
DataType:	% Recovery
Location	Sample	TNF alpha	MMP-9	CXCL8/IL-8	MMP-1	FGF-13	VEGF	IL-1 beta	IL-1ra	CCL20/MIP-3 alpha	IL-12 p70	CCL3/MIP-1 alpha	CL4/MIP-1 beta	IL-4	CCL2/MCP-1	HGF	Proteinase3/PRTN3
1(1,A1)	Standard1	107.52	126.71	102.58	107.13	137.24	101.6	104.43	104.6	110.42	111.71	116.98	110.31	107.14	121.33	118.75	114.22
2(1,B1)	Standard2	98.5	93.15	98.75	96.13	93.38	98.63	99.39	96.86	97.92	98.38	101.23	97.25	99.64	96.58	99.81	94.68
3(1,C1)	Standard3	100.29	92.09	105.47	103.82	103.11	104.17	106.23	105.39	100.61	100.9	107.04	103.72	103.81	106.15	103.45	96.93
4(1,D1)	Standard4	91.05	89.96	95.26	95.37	100.68	92.48	91.61	94.61	94.21	92.33	96.39	96.81	97.17	97.87	94.57	90.72
5(1,E1)	Standard5	100.9	102.94	102.55	110.13	101.59	98.67	101.24	101.26	104.28	104.9	114.69	103.92	108.58	108.29	98.65	106.6
6(1,F1)	Standard6	110.28	122.86	100.9	123.57	101.77	114.17	109.97	101.88	108.53	115.62	124.94	103.55	106.47	98.08	103.62	126.19
7(1,G1)	Standard7	N/A	N/A	N/A	N/A	N/A	N/A	N/A	N/A	N/A	N/A	N/A	N/A	N/A	N/A	N/A	N/A
9(1,A2)	Standard1	102.27	114.88	97.76	96.85	93.35	98.47	96.24	96.49	97.58	102	92.09	96.43	94.98	96.6	90.91	107.44
10(1,B2)	Standard2	97.66	93.97	99.03	96.75	90.3	100.2	99.79	98.85	97.72	96.47	94.78	95.68	97.7	92.94	100.13	95.8
11(1,C2)	Standard3	103.75	95.15	108.12	106.48	106.35	108.97	111.06	110.55	101.72	99.23	104.35	105.72	103.06	105.27	108.49	99.54
12(1,D2)	Standard4	94.87	91.88	95.26	96.98	103.55	96.51	94.61	97.88	95.21	90.58	93.33	99.12	93.95	98.76	96	91.73
13(1,E2)	Standard5	89.9	95.83	88.8	95.59	89.06	90.07	86.97	87.42	93.42	94.76	98.45	93.57	101.62	89.95	89.87	94.58
14(1,F2)	Standard6	125.69	136.21	119.18	135.25	108.38	120.36	123.67	118.64	127.23	126.69	138.68	115.61	136.55	117.62	118.05	139.68
15(1,G2)	Standard7	N/A	N/A	N/A	N/A	N/A	N/A	N/A	N/A	N/A	N/A	N/A	N/A	N/A	N/A	N/A	N/A
DataType:	Comments
Location	Sample	TNF alpha	MMP-9	CXCL8/IL-8	MMP-1	FGF-13	VEGF	IL-1 beta	IL-1ra	CCL20/MIP-3 alpha	IL-12 p70	CCL3/MIP-1 alpha	CL4/MIP-1 beta	IL-4	CCL2/MCP-1	HGF	Proteinase3/PRTN3
1(1,A1)	Standard1	Extrapolated	Extrapolated	Extrapolated	Extrapolated	Extrapolated	Extrapolated	Extrapolated	Extrapolated	Extrapolated	Extrapolated	Extrapolated	Extrapolated	Extrapolated	Extrapolated	Extrapolated	Extrapolated
2(1,B1)	Standard2
3(1,C1)	Standard3
4(1,D1)	Standard4
5(1,E1)	Standard5
6(1,F1)	Standard6
7(1,G1)	Standard7
8(1,H1)	LFIG 3% honey 24H			Extrapolated
9(1,A2)	Standard1
10(1,B2)	Standard2
11(1,C2)	Standard3
12(1,D2)	Standard4
13(1,E2)	Standard5
14(1,F2)	Standard6
15(1,G2)	Standard7
16(1,H2)	LFIG 3% honey 24H			Extrapolated
17(1,A3)	TGF beta 0-24
18(1,B3)	TGF beta 0-48
19(1,C3)	TGF beta 0-72
20(1,D3)	IL-4 0-24
21(1,E3)	IL-4 0-48
22(1,F3)	IL-4 0-72
23(1,G3)	IL-4/13 0-24					Extrapolated
24(1,H3)	IL-4/13 0-48					Extrapolated
25(1,A4)	TGF beta 0-24
26(1,B4)	TGF beta 0-48
27(1,C4)	TGF beta 0-72
28(1,D4)	IL-4 0-24					Extrapolated
29(1,E4)	IL-4 0-48
30(1,F4)	IL-4 0-72
31(1,G4)	IL-4/13 0-24
32(1,H4)	IL-4/13 0-48					Extrapolated
33(1,A5)	TGF beta 0-24					Extrapolated
34(1,B5)	TGF beta 0-48
35(1,C5)	TGF beta 0-72
36(1,D5)	IL-4 0-24
37(1,E5)	IL-4 0-48
38(1,F5)	IL-4 0-72
39(1,G5)	IL-4/13 0-24					Extrapolated
40(1,H5)	IL-4/13 0-48					Extrapolated
41(1,A6)	IL-4/13 0-72
42(1,B6)	TGF beta 72 3H
43(1,C6)	IL-4 72 3H
44(1,D6)	IL-4/13 72 3H					Extrapolated
45(1,E6)	TGF beta 72 24H
46(1,F6)	IL-4 72 24H			Extrapolated					Extrapolated						Extrapolated		Extrapolated
47(1,G6)	IL-4/13 72 24H								Extrapolated						Extrapolated		Extrapolated
48(1,H6)	3% honey/media
49(1,A7)	IL-4/13 0-72
50(1,B7)	TGF beta 72 3H
51(1,C7)	IL-4 72 3H
52(1,D7)	IL-4/13 72 3H					Extrapolated
53(1,E7)	TGF beta 72 24H
54(1,F7)	IL-4 72 24H								Extrapolated						Extrapolated
55(1,G7)	IL-4/13 72 24H								Extrapolated						Extrapolated		Extrapolated
56(1,H7)	3% honey/media
57(1,A8)	IL-4/13 0-72					Extrapolated									Extrapolated
58(1,B8)	TGF beta 72 3H
59(1,C8)	IL-4 72 3H
60(1,D8)	IL-4/13 72 3H					Extrapolated
61(1,E8)	TGF beta 72 24H
62(1,F8)	IL-4 72 24H								Extrapolated						Extrapolated
63(1,G8)	IL-4/13 72 24H								Extrapolated						Extrapolated		Extrapolated
64(1,H8)	3% honey/media
65(1,A9)	Control 3% honey 3H					Extrapolated
66(1,B9)	LPS 3% honey 3H			Extrapolated		Extrapolated
67(1,C9)	LPS fMLP 3% honey 3H			Extrapolated
68(1,D9)	LfIG 3% honey 3H			Extrapolated
69(1,E9)	TGF beta 72 3% honey 3H
70(1,F9)	IL-4 72 3% honey 3H					Extrapolated
71(1,G9)	IL-4/13 72 3% honey 3H					Extrapolated
72(1,H9)	Control 3% honey 24H			Extrapolated
73(1,A10)	Control 3% honey 3H			Extrapolated
74(1,B10)	LPS 3% honey 3H
75(1,C10)	LPS fMLP 3% honey 3H			Extrapolated
76(1,D10)	LfIG 3% honey 3H			Extrapolated
77(1,E10)	TGF beta 72 3% honey 3H
78(1,F10)	IL-4 72 3% honey 3H					Extrapolated
79(1,G10)	IL-4/13 72 3% honey 3H					Extrapolated
80(1,H10)	Control 3% honey 24H			Extrapolated
81(1,A11)	Control 3% honey 3H					Extrapolated
82(1,B11)	LPS 3% honey 3H					Extrapolated
83(1,C11)	LPS fMLP 3% honey 3H			Extrapolated
84(1,D11)	LfIG 3% honey 3H			Extrapolated
85(1,E11)	TGF beta 72 3% honey 3H					Extrapolated
86(1,F11)	IL-4 72 3% honey 3H					Extrapolated
87(1,G11)	IL-4/13 72 3% honey 3H
88(1,H11)	Control 3% honey 24H			Extrapolated
89(1,A12)	LPS 3% honey 24H			Extrapolated
90(1,B12)	LPS 3% honey 24H			Extrapolated
91(1,C12)	LPS 3% honey 24H			Extrapolated
92(1,D12)	LPS fMLP 3% honey 24H	Extrapolated		Extrapolated					Extrapolated	Extrapolated				Extrapolated
93(1,E12)	LPS fMLP 3% honey 24H			Extrapolated
94(1,F12)	LPS fMLP 3% honey 24H			Extrapolated
95(1,G12)	LFIG 3% honey 24H			Extrapolated
1(2,A1)	TGF beta 72 3% honey 24H			Extrapolated
2(2,B1)	IL-4 72 3% honey 24H			Extrapolated
3(2,C1)	IL-4/13 72 3% honey 24H			Extrapolated
4(2,D1)	Control 24H																Extrapolated
5(2,E1)	LPS 24H			Extrapolated					Extrapolated	Extrapolated					Extrapolated		Extrapolated
6(2,F1)	TGF beta 24H					Extrapolated
9(2,A2)	TGF beta 72 3% honey 24H			Extrapolated
10(2,B2)	IL-4 72 3% honey 24H			Extrapolated
11(2,C2)	IL-4/13 72 3% honey 24H			Extrapolated
12(2,D2)	Control 24H														Extrapolated		Extrapolated
13(2,E2)	LPS 24H			Extrapolated					Extrapolated	Extrapolated					Extrapolated		Extrapolated
14(2,F2)	TGF beta 24H					Extrapolated
17(2,A3)	TGF beta 72 3% honey 24H			Extrapolated
18(2,B3)	IL-4 72 3% honey 24H			Extrapolated
19(2,C3)	IL-4/13 72 3% honey 24H			Extrapolated
20(2,D3)	Control 24H														Extrapolated		Extrapolated
21(2,E3)	LPS 24H			Extrapolated					Extrapolated	Extrapolated					Extrapolated		Extrapolated
22(2,F3)	TGF beta 24H					Extrapolated
DataType:	Units
Analyte:	TNF alpha	MMP-9	CXCL8/IL-8	MMP-1	FGF-13	VEGF	IL-1 beta	IL-1ra	CCL20/MIP-3 alpha	IL-12 p70	CCL3/MIP-1 alpha	CL4/MIP-1 beta	IL-4	CCL2/MCP-1	HGF	Proteinase3/PRTN3
BeadID:	12	14	18	19	25	26	28	30	33	34	35	37	39	62	66	73
Units:	pg/mL	pg/mL	pg/mL	pg/mL	pg/mL	pg/mL	pg/mL	pg/mL	pg/mL	pg/mL	pg/mL	pg/mL	pg/mL	pg/mL	pg/mL	pg/mL
DataType:	Standard Expected Concentration
Reagent	TNF alpha	MMP-9	CXCL8/IL-8	MMP-1	FGF-13	VEGF	IL-1 beta	IL-1ra	CCL20/MIP-3 alpha	IL-12 p70	CCL3/MIP-1 alpha	CL4/MIP-1 beta	IL-4	CCL2/MCP-1	HGF	Proteinase3/PRTN3
Standard1	2170	33060	1060	8890	45590	2080	3840	6550	1920	32210	23380	32220	3750	7820	10000	1520
Standard2	723.3333333	11020	353.3333333	2963.333333	15196.66667	693.3333333	1280	2183.333333	640	10736.66667	7793.333333	10740	1250	2606.666667	3333.333333	506.6666667
Standard3	241.1111111	3673.333333	117.7777778	987.7777778	5065.555556	231.1111111	426.6666667	727.7777778	213.3333333	3578.888889	2597.777778	3580	416.6666667	868.8888889	1111.111111	168.8888889
Standard4	80.37037037	1224.444444	39.25925926	329.2592593	1688.518519	77.03703704	142.2222222	242.5925926	71.11111111	1192.962963	865.9259259	1193.333333	138.8888889	289.6296296	370.3703704	56.2962963
Standard5	26.79012346	408.1481481	13.08641975	109.7530864	562.8395062	25.67901235	47.40740741	80.86419753	23.7037037	397.654321	288.6419753	397.7777778	46.2962963	96.54320988	123.4567901	18.7654321
Standard6	8.930041152	136.0493827	4.362139918	36.58436214	187.6131687	8.559670782	15.80246914	26.95473251	7.901234568	132.5514403	96.21399177	132.5925926	15.43209877	32.18106996	41.15226337	6.255144033
Standard7	0	0	0	0	0	0	0	0	0	0	0	0	0	0	0	0
DataType:	Control Expected Concentration
Reagent	TNF alpha	MMP-9	CXCL8/IL-8	MMP-1	FGF-13	VEGF	IL-1 beta	IL-1ra	CCL20/MIP-3 alpha	IL-12 p70	CCL3/MIP-1 alpha	CL4/MIP-1 beta	IL-4	CCL2/MCP-1	HGF	Proteinase3/PRTN3
DataType:	Control Range - Low
Reagent	TNF alpha	MMP-9	CXCL8/IL-8	MMP-1	FGF-13	VEGF	IL-1 beta	IL-1ra	CCL20/MIP-3 alpha	IL-12 p70	CCL3/MIP-1 alpha	CL4/MIP-1 beta	IL-4	CCL2/MCP-1	HGF	Proteinase3/PRTN3
DataType:	Control Range - High
Reagent	TNF alpha	MMP-9	CXCL8/IL-8	MMP-1	FGF-13	VEGF	IL-1 beta	IL-1ra	CCL20/MIP-3 alpha	IL-12 p70	CCL3/MIP-1 alpha	CL4/MIP-1 beta	IL-4	CCL2/MCP-1	HGF	Proteinase3/PRTN3
DataType:	Per Bead Count
Analyte:	TNF alpha	MMP-9	CXCL8/IL-8	MMP-1	FGF-13	VEGF	IL-1 beta	IL-1ra	CCL20/MIP-3 alpha	IL-12 p70	CCL3/MIP-1 alpha	CL4/MIP-1 beta	IL-4	CCL2/MCP-1	HGF	Proteinase3/PRTN3
BeadID:	12	14	18	19	25	26	28	30	33	34	35	37	39	62	66	73
Per Bead:	50	50	50	50	50	50	50	50	50	50	50	50	50	50	50	50
DataType:	Dilution Factor
Location	Sample	Dilution Factor
1(1,A1)	Standard1
2(1,B1)	Standard2
3(1,C1)	Standard3
4(1,D1)	Standard4
5(1,E1)	Standard5
6(1,F1)	Standard6
7(1,G1)	Standard7
8(1,H1)	LFIG 3% honey 24H	2
9(1,A2)	Standard1
10(1,B2)	Standard2
11(1,C2)	Standard3
12(1,D2)	Standard4
13(1,E2)	Standard5
14(1,F2)	Standard6
15(1,G2)	Standard7
16(1,H2)	LFIG 3% honey 24H	2
17(1,A3)	TGF beta 0-24	2
18(1,B3)	TGF beta 0-48	2
19(1,C3)	TGF beta 0-72	2
20(1,D3)	IL-4 0-24	2
21(1,E3)	IL-4 0-48	2
22(1,F3)	IL-4 0-72	2
23(1,G3)	IL-4/13 0-24	2
24(1,H3)	IL-4/13 0-48	2
25(1,A4)	TGF beta 0-24	2
26(1,B4)	TGF beta 0-48	2
27(1,C4)	TGF beta 0-72	2
28(1,D4)	IL-4 0-24	2
29(1,E4)	IL-4 0-48	2
30(1,F4)	IL-4 0-72	2
31(1,G4)	IL-4/13 0-24	2
32(1,H4)	IL-4/13 0-48	2
33(1,A5)	TGF beta 0-24	2
34(1,B5)	TGF beta 0-48	2
35(1,C5)	TGF beta 0-72	2
36(1,D5)	IL-4 0-24	2
37(1,E5)	IL-4 0-48	2
38(1,F5)	IL-4 0-72	2
39(1,G5)	IL-4/13 0-24	2
40(1,H5)	IL-4/13 0-48	2
41(1,A6)	IL-4/13 0-72	2
42(1,B6)	TGF beta 72 3H	2
43(1,C6)	IL-4 72 3H	2
44(1,D6)	IL-4/13 72 3H	2
45(1,E6)	TGF beta 72 24H	2
46(1,F6)	IL-4 72 24H	2
47(1,G6)	IL-4/13 72 24H	2
48(1,H6)	3% honey/media	2
49(1,A7)	IL-4/13 0-72	2
50(1,B7)	TGF beta 72 3H	2
51(1,C7)	IL-4 72 3H	2
52(1,D7)	IL-4/13 72 3H	2
53(1,E7)	TGF beta 72 24H	2
54(1,F7)	IL-4 72 24H	2
55(1,G7)	IL-4/13 72 24H	2
56(1,H7)	3% honey/media	2
57(1,A8)	IL-4/13 0-72	2
58(1,B8)	TGF beta 72 3H	2
59(1,C8)	IL-4 72 3H	2
60(1,D8)	IL-4/13 72 3H	2
61(1,E8)	TGF beta 72 24H	2
62(1,F8)	IL-4 72 24H	2
63(1,G8)	IL-4/13 72 24H	2
64(1,H8)	3% honey/media	2
65(1,A9)	Control 3% honey 3H	2
66(1,B9)	LPS 3% honey 3H	2
67(1,C9)	LPS fMLP 3% honey 3H	2
68(1,D9)	LfIG 3% honey 3H	2
69(1,E9)	TGF beta 72 3% honey 3H	2
70(1,F9)	IL-4 72 3% honey 3H	2
71(1,G9)	IL-4/13 72 3% honey 3H	2
72(1,H9)	Control 3% honey 24H	2
73(1,A10)	Control 3% honey 3H	2
74(1,B10)	LPS 3% honey 3H	2
75(1,C10)	LPS fMLP 3% honey 3H	2
76(1,D10)	LfIG 3% honey 3H	2
77(1,E10)	TGF beta 72 3% honey 3H	2
78(1,F10)	IL-4 72 3% honey 3H	2
79(1,G10)	IL-4/13 72 3% honey 3H	2
80(1,H10)	Control 3% honey 24H	2
81(1,A11)	Control 3% honey 3H	2
82(1,B11)	LPS 3% honey 3H	2
83(1,C11)	LPS fMLP 3% honey 3H	2
84(1,D11)	LfIG 3% honey 3H	2
85(1,E11)	TGF beta 72 3% honey 3H	2
86(1,F11)	IL-4 72 3% honey 3H	2
87(1,G11)	IL-4/13 72 3% honey 3H	2
88(1,H11)	Control 3% honey 24H	2
89(1,A12)	LPS 3% honey 24H	2
90(1,B12)	LPS 3% honey 24H	2
91(1,C12)	LPS 3% honey 24H	2
92(1,D12)	LPS fMLP 3% honey 24H	2
93(1,E12)	LPS fMLP 3% honey 24H	2
94(1,F12)	LPS fMLP 3% honey 24H	2
95(1,G12)	LFIG 3% honey 24H	2
1(2,A1)	TGF beta 72 3% honey 24H	2
2(2,B1)	IL-4 72 3% honey 24H	2
3(2,C1)	IL-4/13 72 3% honey 24H	2
4(2,D1)	Control 24H	2
5(2,E1)	LPS 24H	2
6(2,F1)	TGF beta 24H	2
9(2,A2)	TGF beta 72 3% honey 24H	2
10(2,B2)	IL-4 72 3% honey 24H	2
11(2,C2)	IL-4/13 72 3% honey 24H	2
12(2,D2)	Control 24H	2
13(2,E2)	LPS 24H	2
14(2,F2)	TGF beta 24H	2
17(2,A3)	TGF beta 72 3% honey 24H	2
18(2,B3)	IL-4 72 3% honey 24H	2
19(2,C3)	IL-4/13 72 3% honey 24H	2
20(2,D3)	Control 24H	2
21(2,E3)	LPS 24H	2
22(2,F3)	TGF beta 24H	2
DataType:	Analysis Types
Analyte:	TNF alpha	MMP-9	CXCL8/IL-8	MMP-1	FGF-13	VEGF	IL-1 beta	IL-1ra	CCL20/MIP-3 alpha	IL-12 p70	CCL3/MIP-1 alpha	CL4/MIP-1 beta	IL-4	CCL2/MCP-1	HGF	Proteinase3/PRTN3
AnalysisType	Logistic 5P Weighted	Logistic 5P Weighted	Logistic 5P Weighted	Logistic 5P Weighted	Logistic 5P Weighted	Logistic 5P Weighted	Logistic 5P Weighted	Logistic 5P Weighted	Logistic 5P Weighted	Logistic 5P Weighted	Logistic 5P Weighted	Logistic 5P Weighted	Logistic 5P Weighted	Logistic 5P Weighted	Logistic 5P Weighted	Logistic 5P Weighted
DataType:	Analysis Coefficients
Analyte:	TNF alpha	MMP-9	CXCL8/IL-8	MMP-1	FGF-13	VEGF	IL-1 beta	IL-1ra	CCL20/MIP-3 alpha	IL-12 p70	CCL3/MIP-1 alpha	CL4/MIP-1 beta	IL-4	CCL2/MCP-1	HGF	Proteinase3/PRTN3
Coefficient A	14.21912196	24.71612658	21.15940314	70.75362413	49.4252515	23.93351567	19.78903173	26.17381076	33.79719163	18.53696415	22.48742755	20.45171672	23.58039143	26.43779879	30.47846994	18.84672593
Coefficient B	5817411.366	20850986.78	17042.51509	15871.73835	8348.244157	26949.38765	10302.68767	13812.91502	2661659.705	7308848.424	25786.36575	14729.02222	20117.54466	24403.41504	18044.94035	10254161.93
Coefficient C	3265573.435	83685493.6	3634.241197	3121.120675	10445.0364	12663.96441	5531.497033	18573.09383	2234730.574	52775341.1	10870.82003	13326.31097	10490.43922	2452.316717	9040.147359	2987160.358
Coefficient D	-2.059927344	-2.090471784	-2.001582766	-0.578470982	-1.08886766	-1.846320343	-3.207103388	-1.485949646	-2.101088122	-2.15349966	-1.804456403	-1.246800021	-0.869422499	-1.448459807	-5.451663631	-2.313567859
Coefficient F	0.447998611	0.453319131	0.436979498	3.094159879	1.014346022	0.516251013	0.297337194	0.563523479	0.432117171	0.448882637	1.064128749	1.268456517	1.6060065	1.075832323	0.17321106	0.430944448
DataType:	R^2
Analyte:	TNF alpha	MMP-9	CXCL8/IL-8	MMP-1	FGF-13	VEGF	IL-1 beta	IL-1ra	CCL20/MIP-3 alpha	IL-12 p70	CCL3/MIP-1 alpha	CL4/MIP-1 beta	IL-4	CCL2/MCP-1	HGF	Proteinase3/PRTN3
Value	0.994991315	0.985373951	0.996927678	0.996979959	0.990942575	0.996101226	0.993935352	0.996718921	0.996506377	0.993997932	0.98916592	0.996718218	0.996877885	0.993160467	0.996412198	0.98936854
DataType:	Audit Logs
UserId	Date	Message
DataType:	Warnings/Errors
Location	Status	Message
-- CRC --
CRC32: 603293
