# Supplementary material for: The Effect of Manuka Honey on dHL-60 Cytokine, Chemokine, and Matrix-Degrading Enzyme Release under Inflammatory Conditions
Source: Med One. Author manuscript; Available in PMC 2019 Jun 26. (PMC6594701; doi:10.20900/mo.20190005)
Supplement: 3 [file NIHMS1026110-supplement-3.csv]

Program	xPONENT		MAGPIX																DataType:	Result
Build	4.2.1324.0																		Location	Sample	TNF-alpha	MMP-9	CXCL8/IL-8	MMP-1	FGF-13	VEGF	IL-1 beta	IL-1ra	CCL20/MIP-3 alpha	IL-12p70	CCL3/MIP-1 alpha	CCL4/MIP-1 beta	IL-4	CCL2/MCP-1	HGF	Proteinase 3/PRTN3		Sample	TNF-alpha		means	stdevs		max LOD1
Date	12/1/2017	1:05 PM																	1(1,A1)	Control 0.5% honey 3H	38.63881942	201.1570537	5592.230374	126.2891642	435.9888639	80.5448597	31.8961856	2219.742931	252.5044253	121.9473031	398.4902236	2228.782646	53.66567427	658.0686713	42.21210583	13409.90273		.5 honey blank	4.625059975	3H				4320
																			2(1,B1)	TGF beta 72 0.5% honey 3H	121.9914691	148.3195729	6860.191346	227.9688327	668.0894872	44.44859892	41.04231631	23665.00382	1650.473362	166.0986834	7975.082052	38416.24859	128.7300874	1069.183217	29.29394597	632.4663641		.5 honey blank	6.242554	.5% honey blank	4.986066855	1.120484452		Min LOD 1
SN	MAGPX13351704																		3(1,C1)	IL-4 72 0.5% honey 3H	96.44271619	143.0393118	6875.789753	227.9688327	621.0539224	32.02419938	17.81060813	23781.28419	278.5622345	151.4522298	4374.781372	23268.25983	303.2986303	3302.485453	29.29394597	283.7689568		.5 honey blank	4.090586591	control .5% honey	37.50891156			17.8
Batch	batch 2																		4(1,D1)	IL-4,IL-13 72 0.5% honey 3H	131.7839988	153.600531	6877.376282	245.2435029	656.9014835	30.10781361	57.42545396	25719.45457	470.983145	180.6837169	5336.786389	27434.83859	303.2986303	4336.097597	30.15027381	750.3259809		control 0.5% honey 24H	16.22180864	LPS .5% honey	86.8880542
Version	1																		5(1,E1)	LPS 0.5% honey 3H	111.0126716	269.9219191	6004.72163	219.0612163	524.3221206	106.0586006	94.69092528	2819.465977	575.3997411	187.9549321	1639.170959	5202.385679	144.3817038	1321.821356	55.25899123	16108.34067		control 0.5% honey 24H	17.91567952	LPS/fMLP .5% honey	473.8541514			Max LOD DILUTION
Operator	allison																		6(1,F1)	LPS/fMLP 0.5% honey 3H	474.471751	153.600531	6663.089685	261.8864933	656.9014835	25.30982779	194.6193613	23049.35733	1322.584987	158.7835135	7780.074882	18853.63634	120.5908775	904.2865757	31.00737453	1254.446093		control 0.5% honey 24H	17.91567952	LFIG .5% honey	64.87048229			432000
ComputerName	MAGPIX-PC																		7(1,G1)	LFIG 0.5% honey 3H	86.77764013	211.7312305	5767.486269	191.0423474	499.4718982	79.59810854	71.34406689	1720.4598	158.0832738	166.0986834	890.6222001	2322.566601	120.5908775	1464.229214	44.81235214	14886.17252		Control 0.5% honey 3H	38.63881942	IL-4 .5% honey	115.5809173			Min LOD DILUTION
Country Code	409																		8(1,H1)	control 0.5% honey 24H	16.22180864	824.3266714	5750.938228	245.2435029	517.5494225	420.595859	22.81696384	4491.638575	540.5223266	180.6837169	487.5017776	3417.126137	245.3430353	5735.126748	115.8767425	16514.03038		Control 0.5% honey 3H	27.04771745	IL-4/13 .5% honey	144.2801753			1780
ProtocolName	Ben HL-60 panel dec 2017																		9(1,A2)	Control 0.5% honey 3H	27.04771745	195.8707314	5338.20201	126.2891642	422.3383666	70.12243241	22.81696384	1841.394446	171.9069537	121.9473031	507.1751853	2243.37539	75.3308658	756.7979964	38.7530623	12449.71805		Control 0.5% honey 3H	46.84019781	TGF beta .5% honey	213.6162691
ProtocolVersion	1																		10(1,B2)	TGF beta 72 0.5% honey 3H	228.5673159	164.1644449	7285.826385	285.8484086	699.3817329	52.07151128	64.63298111	25315.04004	2073.351203	195.2127533	10442.45381	47776.28341	151.9359603	1314.505136	31.86522809	730.3626145		DILUTION .5% honey control 24H	570.1263023
ProtocolDescription																			11(1,C2)	IL-4 72 0.5% honey 3H	150.2226328	153.600531	6722.117477	261.8864933	621.0539224	28.18987812	68.76089843	24856.12243	475.0652288	166.0986834	4835.014002	24344.65913	274.9788956	3519.234556	30.15027381	1126.070754		DILUTION .5% honey control 24H	570.1263023	24H
ProtocolDevelopingCompany	R&D																		12(1,D2)	IL-4,IL-13 72 0.5% honey 3H	103.1103756	148.3195729	6654.399193	261.8864933	630.0225813	31.06619398	29.87213191	24142.30361	406.3348107	166.0986834	4830.931598	25517.12607	335.8535758	4037.497601	29.29394597	380.3737152		DILUTION .5% honey control 24H	570.1263023	.5% honey blank	4.986066855
SampleVolume	50 uL																		13(1,E2)	LPS 0.5% honey 3H	38.63881942	201.1570537	5796.718548	149.6137503	472.306963	93.78526978	28.8613937	1875.283839	211.5875276	136.7377985	1218.919772	3873.495692	94.55307365	1186.31055	42.21210583	11830.42399		DILUTION control 3 honey 24H	570.1263023	control .5% honey	17.35105589
SampleWash	Off																		14(1,F2)	LPS/fMLP 0.5% honey 3H	504.8416805	158.8821624	6496.641695	269.9985758	679.2709668	26.27028455	185.0818704	24385.51898	1405.92442	180.6837169	10116.37424	22276.79238	144.3817038	1105.50632	31.86522809	1373.435969		DILUTION control 3 honey 24H	516.2032433	LPS .5% honey	26.28131207
BatchStartTime	12/1/2017 15:56																		15(1,G2)	LFIG 0.5% honey 3H	54.50824877	217.0190595	6080.942113	171.0328123	503.9936404	104.1716237	39.00491034	2149.673768	112.4601955	151.4522298	932.0174403	2656.441456	120.5908775	1767.755369	43.9450569	12951.2084		DILUTION control 3 honey 24H	570.1263023	LPS/fMLP .5% honey	119.9635885
BatchStopTime	12/1/2017 17:02																		16(1,H2)	control 0.5% honey 24H	17.91567952	811.0413285	5543.570105	245.2435029	476.8386636	361.2096262	23.82180891	4113.143382	483.2326835	209.6903511	544.2638717	3622.042985	257.3728768	6074.594626	114.5357994	15980.60192		DILUTION IL-4 24H	5.701263023	LFIG .5% honey	56.68946825
BatchDescription	<None>																		17(1,A3)	Control 0.5% honey 3H	46.84019781	195.8707314	5449.749464	191.0423474	445.0794785	71.07069734	45.63569702	2134.55325	321.8230586	166.0986834	656.9232012	2766.235967	112.2069229	790.2622981	43.07830472	14701.10346		DILUTION IL-4 24H	5.701263023	IL-4 .5% honey	40.58840585
ProtocolPlate	Name	Milliplex Black Greiner Plate	Type	96	Plates	2													18(1,B3)	TGF beta 72 0.5% honey 3H	290.2900223	174.7308812	6764.056482	323.6088794	710.5458392	46.35578022	242.4749719	24184.39952	2851.271669	209.6903511	10026.22209	42056.13834	166.5815171	1289.206616	33.58311871	1081.404897		DILUTION IL-4 24H	624.2554	IL-4/13 .5% honey	43.3205033
ProtocolMicrosphere	Map	BP 50 regions	Type	MagPlex	Count	16													19(1,C3)	IL-4 72 0.5% honey 3H	100.0774031	148.3195729	6683.373066	240.9878808	630.0225813	32.9818413	21.81323999	23725.98875	351.1038735	166.0986834	5078.263503	24908.53288	286.450651	3675.29459	30.15027381	271.8822441		DILUTION IL-4 72 .5% honey 24H	570.1263023	TGF beta .5% honey	51.94792137
ProtocolReporterGain	N/A																		20(1,D3)	IL-4,IL-13 72 0.5% honey 3H	197.9461515	169.4473576	6778.043464	261.8864933	679.2709668	37.76495682	56.39761428	25280.27178	535.3991278	195.2127533	7641.743422	33421.60261	356.8201375	5410.857254	31.86522809	672.568269		DILUTION IL-4 72 .5% honey 24H	570.1263023
ProtocolAnalysis	Type	Quan	Mode	FitOfAllStandards															21(1,E3)	LPS 0.5% honey 3H	111.0126716	227.5961393	5850.05716	219.0612163	508.5137954	89.05946202	101.9862388	2600.973722	584.6432593	195.2127533	1558.556974	4923.551114	144.3817038	1250.543061	51.76915283	15492.80323		DILUTION IL-4 72 .5% honey 24H	570.1263023	DILUTIONS
NormBead	None																		22(1,F3)	LPS/fMLP 0.5% honey 3H	442.2490228	164.1644449	6563.893042	269.9985758	661.3774791	27.23029596	108.249958	22603.03565	1068.359798	180.6837169	8326.966875	19073.49773	136.6527277	951.9543103	32.7238155	1006.180776		DILUTION IL-4, IL-13 24H	624.2554	.5% honey control 24H	570.1263023
ProtocolHeater	Off																		23(1,G3)	LFIG 0.5% honey 3H	53.32555799	211.7312305	6006.541178	176.1529805	513.032383	101.3403425	39.00491034	1734.926952	110.0219426	151.4522298	971.5600618	2563.865774	120.5908775	1785.805887	43.07830472	12199.14203		DILUTION IL-4, IL-13 24H	570.1263023	3% honey control 24H	552.1519493
																			24(1,H3)	control 0.5% honey 24H	17.91567952	720.7231035	5591.972771	253.6381251	508.5137954	371.4249304	20.81068633	3570.327642	474.5549081	202.4577253	561.8346747	3727.485419	260.3424738	6024.453175	99.37466733	14728.02498		DILUTION IL-4, IL-13 24H	570.1263023	IL-4 24H	211.8859753
Most Recent Calibration and Verification Results:																			25(1,A4)	TGF beta 0.5% honey 24H	51.55350358	1795.766328	6699.974348	419.2060857	764.0540119	66.3277224	35.9539002	27018.80618	2233.868498	309.8631892	10950.94633	54866.31958	522.7352118	45948.41117	38.7530623	2945.457172		DILUTION IL-4/13 .5 honey 24H	570.1263023	IL-4 72 .5% honey 24H	570.1263023
Last CAL Calibration	Passed 11/30/2017 10:26:21 AM																		26(1,B4)	IL-4 72 0.5% honey 24H	39.22247604	896.0809318	6752.975052	431.957186	764.0540119	33.93913057	22.81696384	30081.76787	884.6339084	295.6608885	1616.559463	39260.21344	595.4303115	> 7820	37.02715802	1218.153843		DILUTION IL-4/13 .5 honey 24H	624.2554	IL-4, IL-13 24H	588.1693349
Last VER Verification	Passed 11/30/2017 10:27:19 AM																		27(1,C4)	IL-4, IL-13 72 3% honey 24H	45.07751398	1007.740476	6690.487264	444.5270243	781.8626122	43.49462154	27.85155243	31047.65624	886.1950353	338.1763084	2100.622473	47830.51544	628.3607696	> 7820	42.21210583	2431.705247		DILUTION IL-4/13 .5 honey 24H	624.2554	LFIG .5% honey 24H	534.1775963
Last Fluidics Test	Passed 11/30/2017 10:28:33 AM																		28(1,D4)	LPS 0.5% honey 24H	26.47278807	1127.426597	6581.771361	345.1980166	661.3774791	415.9603474	42.06199012	5272.532627	2677.630427	267.1566023	3535.672914	11436.58288	411.9729355	17973.75736	117.2181784	15884.19296		DILUTION LFIG .5 honey 24H	516.2032433	LFIG 24H	249.2431546
																			29(1,E4)	LPS/fMLP 0.5% honey 24H	112.2304604	1705.170758	6704.454951	481.2545419	824.1075872	21.46317828	75.99970023	27077.55534	4514.749267	324.0345017	7546.834721	37831.72816	616.0985616	> 7820	40.48141088	957.8469884		DILUTION LFIG .5 honey 24H	570.1263023	LFIG 3% honey 24H	678.9989904
CALInfo:																			30(1,F4)	LFIG 0.5% honey 24H	59.84284703	1249.821166	6567.57337	438.2640424	790.7620724	853.2017151	69.79387561	8584.962385	2449.525481	324.0345017	9510.332188	16082.38878	591.2606087	> 7820	84.2868794	14194.7545		DILUTION LFIG .5 honey 24H	516.2032433	LPS .5% honey 24H	417.2738625
Calibrator																			31(1,G4)	DILUTION LFIG 24H	7.330681017	164.1644449	3537.144543	100.1585757	321.6223953	9.861086342	12.84014003	480.9929141	11.88708228	107.0705281	241.0196057	302.5225453	75.3308658	1293.09311	27.58369472	32.48637432		DILUTION LFIG 24H	7.330681017	LPS 24H	606.2123674
Lot	ExpirationDate	CalibrationTime	CL1Temp	CL2Temp	RP1LongTemp	RP1ShortTemp	CL1Current	CL2Current	RP1LongCurrent	RP1ShortCurrent	CL1Factor	CL2Factor	RP1LongFactor	RP1ShortFactor	Result	MachineSerialNo			32(1,H4)	DILUTION IL-4 24H	5.701263023	95.55331877	16.00335764	< 12.1947873799726	129.4937996	5.960730352	10.8646989	117.2149873	4.701538809	77.0001806	< 32.0713305898491	< 44.1975308641975	7.697949419	214.2433357	25.02468476	21.74442754		DILUTION LFIG 24H	7.330681017	LPS 3% honey 24H	624.3185702
B61558	6/30/2019	11/30/2017 10:26	27.1	27.1	27.1	27.1	285	303	329	329	0.00694	0.00689	0.00389	0.11528	Pass	MAGPX13351704			33(1,A5)	TGF beta 0.5% honey 24H	50.37348749	1947.68476	6666.250219	425.6050338	750.6888294	46.35578022	33.92350359	26844.67151	2734.753989	295.6608885	10799.92234	52288.34431	548.852863	82742.79796	37.88979818	2799.598022		DILUTION LFIG 24H	733.0681017	LPS 3H	633.3640847
																			34(1,B5)	IL-4 72 0.5% honey 24H	38.63881942	943.9290569	6663.8798	419.2060857	764.0540119	38.24282881	22.81696384	29245.53588	930.4622219	295.6608885	1552.634174	37002.22088	591.2606087	> 7820	37.02715802	1185.102212		DILUTION LFIG 3 honey 24H	516.2032433	LPS/fMLP .5% honey 24H	606.2123674
																			35(1,C5)	IL-4, IL-13 72 3% honey 24H	39.80648194	970.5152647	6690.223758	438.2640424	759.5997969	37.76495682	24.82773024	29955.72492	1049.52101	324.0345017	1903.635323	43315.7345	624.2845897	> 7820	41.34647087	1755.328294		DILUTION LFIG 3 honey 24H	733.0681017	LPS/fMLP 24H	606.2123674
AssayLotInfo:																			36(1,D5)	LPS 0.5% honey 24H	26.47278807	1217.887678	6639.391722	386.4505212	701.6150337	440.0580151	45.12471927	5266.935034	2932.815176	309.8631892	4131.570069	12078.1262	450.1650237	20560.64761	127.069947	15870.86414		DILUTION LFIG 3 honey 24H	787.7256263	LPS/fMLP 3% honey 24H	1360.418263
KitName	LotNumber	ExpirationDate	Manufacturer																37(1,E5)	LPS/fMLP 0.5% honey 24H	129.3330349	1913.032701	6711.308368	505.0100973	786.3127388	21.46317828	92.60911911	27597.64032	4874.416678	338.1763084	8507.346422	39619.44587	616.0985616	> 7820	40.48141088	1161.42305		DILUTION LPS .5 honey 24H	678.5740082	LPS/fMLP 3H	751.2872766
stds	L121036	12/7/2017	R&D																38(1,F5)	LFIG 0.5% honey 24H	49.19458135	1193.939594	6664.143175	431.957186	792.9864443	878.0036064	73.92960968	8845.65882	2484.452736	324.0345017	7939.097485	13617.29878	578.6764684	> 7820	99.37466733	14438.75435		DILUTION LPS .5 honey 24H	570.1263023	TGF beta .5% honey 24H	588.1693349
Reagent	LotName	LotNumber	ExpirationDate	Manufacturer															39(1,G5)	DILUTION LFIG 24H	7.330681017	148.3195729	3633.58388	85.50051069	312.4047972	7.913988741	12.84014003	406.1100466	11.88708228	107.0705281	241.0196057	302.5225453	64.89180863	1306.157362	26.72981733	23.88479749		DILUTION LPS .5 honey 24H	3.121277
Standard1																			40(1,H5)	DILUTION IL-4 24H	5.701263023	90.28185446	16.74299593	50.13726471	119.8759099	5.960730352	9.880293111	112.1158031	3.820988356	77.0001806	< 32.0713305898491	83.58583813	27.04053359	248.2459213	25.02468476	21.74442754		DILUTION LPS 24H	624.2554
Standard2																			41(1,A6)	TGF beta 0.5% honey 24H	53.91677305	1862.391581	6785.698264	438.2640424	808.5516346	54.45066501	26.84263896	26323.66162	2875.025244	338.1763084	12273.41093	56019.30708	557.4422094	256745.9531	39.61693737	1752.378392		DILUTION LPS 24H	570.1263023
Standard3																			42(1,B6)	IL-4 72 0.5% honey 24H	43.90392209	821.6695389	6576.512394	441.4009318	781.8626122	28.18987812	24.82773024	29624.1338	1296.245489	324.0345017	3132.477349	49890.36026	614.0449371	> 7820	38.7530623	1460.922407		DILUTION LPS 24H	624.2554
Standard4																			43(1,C6)	IL-4, IL-13 72 3% honey 24H	45.07751398	949.2460789	6644.393737	450.7474797	766.280806	37.76495682	29.87213191	30249.99402	1171.104832	338.1763084	2049.803594	45901.63869	636.4801491	> 7820	39.61693737	3439.67722		DILUTION LPS 3 honey 24H	624.2554
Standard5																			44(1,D6)	LPS 0.5% honey 24H	25.89836008	1108.805528	6531.307243	359.213674	710.5458392	405.7599038	32.90944868	4343.186051	2313.191969	295.6608885	3806.540847	11373.66936	454.8410553	19414.15928	113.1953544	14905.98232		DILUTION LPS 3 honey 24H	678.5740082
Standard6																			45(1,E6)	LPS/fMLP 0.5% honey 24H	118.3272703	1793.101506	6658.612586	481.2545419	830.7716758	20.50020381	68.76089843	26495.14831	5131.52147	366.3766878	9215.884679	41015.593	650.5859964	> 7820	43.07830472	786.5217345		DILUTION LPS 3 honey 24H	570.1263023
Standard7																			46(1,F6)	LFIG 0.5% honey 24H	61.03097637	1225.870762	6405.100843	463.0658686	741.7744202	739.6349244	196.7404352	8950.071591	3512.577285	352.2899591	9628.909067	15547.35276	593.3469988	> 7820	95.81760593	14873.48218		DILUTION LPS 3H	678.5740082
																			47(1,G6)	DILUTION LFIG 24H	733.0681017	14831.95729	285044.7291	10015.85757	26380.69249	888.8215298	1284.014003	32684.07669	826.9081459	9209.416704	19337.8434	30252.25453	6489.180863	103102.7211	2672.981733	2121.005722		DILUTION LPS 3H	651.3919435
																			48(1,H6)	DILUTION IL-4 24H	624.2554	9555.331877	1261.1127	6918.155094	12228.36714	693.8234461	1086.46989	9342.532016	470.1538809	9209.416704	< 32.0713305898491	8358.583813	2704.053359	22278.73413	2587.680512	1588.436995		DILUTION LPS 3H	570.1263023
Samples	40	Min Events	50	Per Bead															49(1,A7)	DILUTION IL-4, IL-13 24H	624.2554	10082.58619	796.6939374	2488.542971	13429.00501	693.8234461	1086.46989	7314.374076	382.0988356	9209.416704	< 32.0713305898491	8358.583813	769.7949419	13515.74033	2587.680512	1376.467318		DILUTION LPS/fMLP .5 honey 24H	624.2554
																			50(1,B7)	DILUTION LPS 24H	624.2554	11137.3966	25977.16751	2488.542971	14863.20125	693.8234461	1086.46989	14337.87839	558.7313251	7700.01806	< 32.0713305898491	19505.10706	769.7949419	19069.05805	2502.468476	1059.927761		DILUTION LPS/fMLP .5 honey 24H	624.2554
Results																			51(1,C7)	DILUTION LPS/fMLP 24H	570.1263023	10609.94278	12871.28091	2488.542971	13429.00501	596.0730352	1086.46989	7664.769871	470.1538809	9209.416704	< 32.0713305898491	14761.01314	769.7949419	6115.726647	2587.680512	641.3415277		DILUTION LPS/fMLP .5 honey 24H	570.1263023
																			52(1,D7)	DILUTION LPS 3H	678.5740082	9028.185446	11821.13485	< 12.1947873799726	12949.37996	596.0730352	1086.46989	7900.218632	647.7524526	7700.01806	< 32.0713305898491	14761.01314	2704.053359	1837.80395	2587.680512	1059.927761		DILUTION LPS/fMLP 24H	570.1263023
DataType:	Median																		53(1,E7)	DILUTION LPS/fMLP 3H	733.0681017	9028.185446	22993.26645	< 12.1947873799726	12949.37996	596.0730352	988.0293111	15957.52665	382.0988356	9209.416704	< 32.0713305898491	14761.01314	769.7949419	1837.80395	2587.680512	< 2.08504801097394		DILUTION LPS/fMLP 24H	624.2554
Location	Sample	TNF-alpha	MMP-9	CXCL8/IL-8	MMP-1	FGF-13	VEGF	IL-1 beta	IL-1ra	CCL20/MIP-3 alpha	IL-12p70	CCL3/MIP-1 alpha	CCL4/MIP-1 beta	IL-4	CCL2/MCP-1	HGF	Proteinase 3/PRTN3	Total Events	54(1,F7)	DILUTION LPS/fMLP 3% honey 24H	1397.446991	9555.331877	46219.34409	2488.542971	15339.80421	596.0730352	1086.46989	6396.957703	826.9081459	7700.01806	< 32.0713305898491	11892.78366	769.7949419	1837.80395	2587.680512	178.6183149		DILUTION LPS/fMLP 24H	624.2554
1(1,A1)	Control 0.5% honey 3H	74	48	12435.5	76	100	106	43	1193	289	23	31	202	29	774	52	22237	4473	55(1,G7)	DILUTION .5% honey control 24H	570.1263023	9555.331877	8805.13172	< 12.1947873799726	13429.00501	693.8234461	1086.46989	3311.774702	737.1594807	9209.416704	< 32.0713305898491	8358.583813	769.7949419	4501.228757	2672.981733	51998.04039		DILUTION LPS/fMLP 3% honey 24H	1397.446991
2(1,B1)	TGF beta 72 0.5% honey 3H	213	38	14864	86	151.5	68	52	7817	1634	26	3116	7542	37	1625	37	1146.5	4926	56(1,H7)	DILUTION tgf beta .5 honey 24	624.2554	11664.94307	78279.00748	5013.726471	17712.95856	693.8234461	1086.46989	37333.03734	1007.296932	9209.416704	12754.19266	41162.24951	2704.053359	29743.69957	2758.369472	1007.362412		DILUTION LPS/fMLP 3% honey 24H	1509.645718
3(1,C1)	IL-4 72 0.5% honey 3H	171	37	14893.5	86	141	55	29	7847.5	315	25	1045.5	5116	64	7347	37	537	4668	57(1,A8)	DILUTION IL-4, IL-13 24H	570.1263023	9555.331877	956.1439452	6918.155094	12468.92081	498.1179016	988.0293111	7782.311315	382.0988356	7700.01806	< 32.0713305898491	8358.583813	769.7949419	14650.03266	2502.468476	2549.293445		DILUTION LPS/fMLP 3% honey 24H	1174.162079
4(1,D1)	IL-4,IL-13 72 0.5% honey 3H	229	39	14896.5	88	149	53	68	8351.5	505	27	1518	5907	64	9668	38	1350.5	4746	58(1,B8)	DILUTION LPS 24H	570.1263023	11664.94307	48179.69757	2488.542971	14863.20125	596.0730352	1086.46989	19298.47949	826.9081459	9209.416704	19337.8434	23499.41314	2704.053359	33468.31488	2587.680512	1641.532536		DILUTION LPS/fMLP 3H	733.0681017
5(1,E1)	LPS 0.5% honey 3H	195	61	13232.5	85	119.5	133	104	1442.5	607	27.5	166	747.5	39	2226	67	26597	4943	59(1,C8)	DILUTION LPS/fMLP 24H	624.2554	13248.09852	70513.0786	2488.542971	16765.58122	596.0730352	1086.46989	32289.34145	826.9081459	9209.416704	< 32.0713305898491	23499.41314	2704.053359	35709.92368	2502.468476	902.4198515		DILUTION LPS/fMLP 3H	787.7256263
6(1,F1)	LPS/fMLP 0.5% honey 3H	771	39	14490.5	90	149	48	199	7655	1324	25.5	2986.5	4160	36	1261	39	2216	5048	60(1,D8)	DILUTION LPS 3H	651.3919435	9028.185446	12027.08319	< 12.1947873799726	13429.00501	498.1179016	1086.46989	7900.218632	470.1538809	9209.416704	< 32.0713305898491	8358.583813	769.7949419	2336.18294	2587.680512	305.7788392		DILUTION LPS/fMLP 3H	733.0681017
7(1,G1)	LFIG 0.5% honey 3H	155	50	12775	82	114	105	81.5	974.5	194	26	64	215	36	2582	55	24624.5	4852	61(1,E8)	DILUTION LPS/fMLP 3H	787.7256263	9028.185446	30891.52105	< 12.1947873799726	14146.95186	498.1179016	988.0293111	21016.11933	470.1538809	6176.274077	< 32.0713305898491	14761.01314	769.7949419	1837.80395	2417.348467	29.22079507		DILUTION tgf beta .5 honey 24	624.2554
8(1,H1)	control 0.5% honey 24H	35	165.5	12743	88	118	470	34	2088	573	27	35	390	54	12204	135.5	27251	4974	62(1,F8)	DILUTION LPS/fMLP 3% honey 24H	1509.645718	9028.185446	52875.59697	< 12.1947873799726	15339.80421	596.0730352	988.0293111	5947.977937	826.9081459	7700.01806	< 32.0713305898491	8358.583813	769.7949419	1837.80395	2502.468476	128.2651483		DILUTION tgf beta .5 honey 24	570.1263023
9(1,A2)	Control 0.5% honey 3H	54	47	11941	76	97	95	34	1028.5	208	23	36	204	31	960	48	20681	4996	63(1,G8)	DILUTION .5% honey control 24H	570.1263023	9028.185446	6382.386995	< 12.1947873799726	12468.92081	596.0730352	988.0293111	3018.228215	558.7313251	7700.01806	< 32.0713305898491	< 44.1975308641975	769.7949419	4501.228757	2587.680512	24927.36176		DILUTION tgf beta .5 honey 24	570.1263023
10(1,B2)	TGF beta 72 0.5% honey 3H	385	41	15666	93	158.5	76	75	8247	2031	28	4840.5	8544	40	2208	40	1316	4762	64(1,H8)	DILUTION tgf beta .5 honey 24	570.1263023	10609.94278	49144.74623	6918.155094	15339.80421	498.1179016	1086.46989	23351.73518	916.9634319	7700.01806	7316.997807	23499.41314	2704.053359	24028.65993	2587.680512	850.0494751		IL-4 72 0.5% honey 24H	39.22247604
11(1,C2)	IL-4 72 0.5% honey 3H	259	39	14602.5	90	141	51	79	8128	509	26	1262.5	5330.5	59	7865	38	1996.5	4852	65(1,A9)	DILUTION IL-4, IL-13 24H	570.1263023	9555.331877	1189.808015	5013.726471	11987.59099	498.1179016	1086.46989	9587.64226	382.0988356	7700.01806	< 32.0713305898491	8358.583813	769.7949419	20768.97757	2502.468476	4059.791895		IL-4 72 0.5% honey 24H	38.63881942
12(1,D2)	IL-4,IL-13 72 0.5% honey 3H	182	38	14474	90	143	54	41	7942	441.5	26	1260.5	5556	70	9037	37	707	4392	66(1,B9)	DILUTION LPS 24H	624.2554	11137.3966	47613.15753	6918.155094	15339.80421	596.0730352	1086.46989	19440.4591	647.7524526	9209.416704	7316.997807	23499.41314	769.7949419	35788.37491	2587.680512	1960.879209		IL-4 72 0.5% honey 24H	43.90392209
13(1,E2)	LPS 0.5% honey 3H	74	48	12831.5	78	108	120	40	1043.5	248	24	101	474	33	1898	52	19676	4869	67(1,C9)	DILUTION LPS/fMLP 24H	624.2554	13248.09852	81381.11496	2488.542971	16765.58122	498.1179016	1086.46989	32684.07669	1097.885129	7700.01806	< 32.0713305898491	23499.41314	1854.618732	43177.65508	2502.468476	902.4198515		IL-4 72 0.5% honey 3H	96.44271619
14(1,F2)	LPS/fMLP 0.5% honey 3H	818	40	14174	91	154	49	190	8005.5	1403	27	4606.5	4912	39	1708.5	40	2419	4655	68(1,D9)	DILUTION LPS 3H	570.1263023	7974.242042	10408.07961	< 12.1947873799726	12468.92081	498.1179016	889.837204	6396.957703	382.0988356	6176.274077	< 32.0713305898491	< 44.1975308641975	769.7949419	1837.80395	2417.348467	178.6183149		IL-4 72 0.5% honey 3H	150.2226328
15(1,G2)	LFIG 0.5% honey 3H	101	51	13379	80	115	131	50	1163	147.5	25	68	264	36	3367.5	54	21494	5000	69(1,E9)	DILUTION LPS/fMLP 3H	733.0681017	8501.153158	27274.70156	< 12.1947873799726	13907.82974	498.1179016	988.0293111	16505.18614	470.1538809	7700.01806	< 32.0713305898491	14761.01314	769.7949419	1837.80395	2502.468476	29.22079507		IL-4 72 0.5% honey 3H	100.0774031
16(1,H2)	control 0.5% honey 24H	38	163	12341	88	109	406	35	1947	517	29	38	427	56	12723	134	26391	4871	70(1,F9)	DILUTION LPS/fMLP 3% honey 24H	1174.162079	9028.185446	39829.92664	2488.542971	14863.20125	596.0730352	988.0293111	4643.520379	826.9081459	6176.274077	< 32.0713305898491	8358.583813	769.7949419	2096.821741	2672.981733	29.22079507		IL-4, IL-13 72 3% honey 24H	45.07751398
17(1,A3)	Control 0.5% honey 3H	88	47	12158.5	82	102	96	56.5	1156.5	358	26	45	281	35	1026	53	24325.5	4924	71(1,G9)	DILUTION .5% honey control 24H	570.1263023	8501.153158	5196.948115	2488.542971	12468.92081	596.0730352	1086.46989	2921.642328	470.1538809	7700.01806	< 32.0713305898491	< 44.1975308641975	769.7949419	3872.239233	2587.680512	11311.98277		IL-4, IL-13 72 3% honey 24H	39.80648194
18(1,B3)	TGF beta 72 0.5% honey 3H	483	43	14682	98	161	70	244	7953	2755	29	4542	7967	42	2146	42	1920	5202	72(1,H9)	DILUTION tgf beta .5 honey 24	570.1263023	10082.58619	43578.31138	2488.542971	14863.20125	399.9161497	988.0293111	19511.52897	737.1594807	7700.01806	< 32.0713305898491	19505.10706	769.7949419	23927.99362	2672.981733	459.9682882		IL-4, IL-13 72 3% honey 24H	45.07751398
19(1,C3)	IL-4 72 0.5% honey 3H	177	38	14529	87.5	143	56	33	7833	387	26	1384	5440	61	8228	38	516	4736	73(1,A10)	DILUTION IL-4 72 .5% honey 24H	570.1263023	9028.185446	10283.59514	2488.542971	12468.92081	399.9161497	1086.46989	18591.81433	470.1538809	7700.01806	< 32.0713305898491	8358.583813	1854.618732	23318.23912	2672.981733	< 2.08504801097394		IL-4,IL-13 72 0.5% honey 3H	131.7839988
20(1,D3)	IL-4,IL-13 72 0.5% honey 3H	336	42	14708.5	90	154	61	67	8238	568	28	2895.5	6871	74	11675	40	1216	4566	74(1,B10)	DILUTION IL-4 72 .5% honey 24H	570.1263023	9555.331877	17241.77134	2488.542971	12949.37996	399.9161497	988.0293111	27937.60589	470.1538809	7700.01806	< 32.0713305898491	8358.583813	< 5.1440329218107	35631.36691	2672.981733	178.6183149		IL-4,IL-13 72 0.5% honey 3H	103.1103756
21(1,E3)	LPS 0.5% honey 3H	195	53	12934.5	85	116	115	111	1353	616	28	152	687	39	2052	63	25604	5014	75(1,C10)	DILUTION IL-4 72 .5% honey 24H	570.1263023	10082.58619	52913.84298	6918.155094	15577.84635	498.1179016	1086.46989	68550.59753	826.9081459	7700.01806	< 32.0713305898491	33229.88659	4130.561506	86627.37602	2587.680512	902.4198515		IL-4,IL-13 72 0.5% honey 3H	197.9461515
22(1,F3)	LPS/fMLP 0.5% honey 3H	721	41	14302	91	150	50	117	7537	1082	27	3353	4210.5	38	1363.5	41	1791	4958	76(1,D10)	DILUTION IL-4/13 .5 honey 24H	570.1263023	10082.58619	33188.97336	5013.726471	13907.82974	596.0730352	988.0293111	57428.67555	647.7524526	7700.01806	< 32.0713305898491	23499.41314	2704.053359	66849.76006	2587.680512	693.3920939		LFIG 0.5% honey 24H	59.84284703
23(1,G3)	LFIG 0.5% honey 3H	99	50	13236	80.5	117	128	50	981	145	25	72	250	36	3415	53	20274.5	4506	77(1,E10)	DILUTION IL-4/13 .5 honey 24H	624.2554	10609.94278	50834.57933	6918.155094	15339.80421	596.0730352	1086.46989	77217.25866	737.1594807	9209.416704	< 32.0713305898491	33229.88659	4130.561506	95080.44695	2672.981733	745.5307507		LFIG 0.5% honey 24H	49.19458135
24(1,H3)	control 0.5% honey 24H	38	146	12435	89	116	417	32	1740	508.5	28.5	39	446.5	56.5	12648.5	117	24369	4807	78(1,F10)	DILUTION IL-4/13 .5 honey 24H	624.2554	10609.94278	59270.92169	5013.726471	15815.71965	498.1179016	1086.46989	87537.99406	916.9634319	7700.01806	12754.19266	33229.88659	4130.561506	106392.3146	2672.981733	1429.395045		LFIG 0.5% honey 24H	61.03097637
25(1,A4)	TGF beta 0.5% honey 24H	96	348	14560.5	112	173	91	47	8685	2181	36	5207	9134	109	22144.5	48	5072.5	4534	79(1,G10)	DILUTION LPS .5 honey 24H	678.5740082	10609.94278	47707.52201	5013.726471	15339.80421	791.3988741	1185.13746	4963.349181	3038.4423	9209.416704	12754.19266	19505.10706	2704.053359	20658.46468	2843.841216	92235.93546		LFIG 0.5% honey 3H	86.77764013
26(1,B4)	IL-4 72 0.5% honey 24H	75	179	14661	114	173	57	34	9458.5	906	35	162	7645	126	23464.5	46	2154	4441	80(1,H10)	DILUTION LPS .5 honey 24H	570.1263023	10082.58619	21929.25519	< 12.1947873799726	13907.82974	596.0730352	1086.46989	4120.487091	1007.296932	7700.01806	< 32.0713305898491	< 44.1975308641975	769.7949419	12469.80743	2587.680512	19689.42718		LFIG 0.5% honey 3H	54.50824877
27(1,C4)	IL-4, IL-13 72 3% honey 24H	85	200	14542.5	116	177	67	39	9699	907.5	38	260	8549	134	23601	52	4210	4641	81(1,A11)	Standard1	2310.828761	39438.03002	1087.977273	8670.434863	47960.51305	2074.421009	3751.885924	6720.035575	1991.202266	33338.31033	22489.96403	31592.26991	3603.238603	7843.448456	9456.212953	1773.466324		LFIG 0.5% honey 3H	53.32555799
28(1,D4)	LPS 0.5% honey 24H	53	222.5	14336	101	150	465	53	2371.5	2594	33	697	2310	85	20001	137	26235.5	4268	82(1,B11)	Standard2	734.7441074	10722.42129	372.365409	2956.150633	14139.81928	728.6709642	1357.014876	2239.050325	612.6067161	10866.83544	7582.605207	10506.58686	1266.657584	2533.627462	3492.826225	515.9124318		LPS 0.5% honey 24H	26.47278807
29(1,E4)	LPS/fMLP 0.5% honey 24H	197	331	14569	122	186.5	44	86	8700	4284	37	2833.5	7469	131	23742.5	50	1708	4717	83(1,C11)	Standard3	229.4967412	3257.730965	113.4185274	998.8253024	5376.505508	227.9025378	427.2243633	708.1014527	205.4530787	3419.799005	2630.29753	3625.789405	417.4398112	875.6014869	1116.145057	146.4165239		LPS 0.5% honey 24H	26.47278807
30(1,F4)	LFIG 0.5% honey 24H	110	245.5	14309	115	179	939	80	3493	2382	37	4175	3499	125	23163	100	23507	4765	84(1,D11)	Standard4	72.03285889	1092.488743	34.41265242	324.3670356	1764.878155	73.73794689	127.3726903	209.6891387	67.23765562	1102.11045	833.4967823	1178.996185	134.5827405	290.2946914	341.7972717	44.38811536		LPS 0.5% honey 24H	25.89836008
31(1,G4)	DILUTION LFIG 24H	19	41	8338	74	75	32	24	354.5	42	22	26	28	31	2155.5	35	86	5051	85(1,E11)	Standard5	26.95838652	440.0668185	13.08569184	118.3456759	521.644282	25.32168035	45.26424951	79.10603982	25.10914662	410.3845711	305.6732603	399.5430304	51.7714217	93.58677436	113.8113601	42.73372293		LPS 0.5% honey 3H	111.0126716
32(1,H4)	DILUTION IL-4 24H	16	28	86	69	34	28	22	116	34	20	23	22	26	146	32	66	5639	86(1,F11)	Standard6	11.94598111	206.4679555	5.949040077	56.82950473	206.6139969	11.21280239	20.26635961	34.26255085	10.99825681	190.2188134	120.5098029	166.1494329	20.65280753	35.24594369	51.02256337	13.55167863		LPS 0.5% honey 3H	38.63881942
33(1,A5)	TGF beta 0.5% honey 24H	94	376.5	14496.5	113	170	70	45	8640.5	2647	35	5098	8933.5	115	22577	47	4828	4157	87(1,G11)	Standard7	2.581016216	39.87121021	1.229991537	< 12.1947873799726	62.34460406	1.999580749	4.44918602	8.223887693	1.473399889	30.88137038	< 32.0713305898491	< 44.1975308641975	< 5.1440329218107	6.128431489	12.93840256	0.893091575		LPS 0.5% honey 3H	111.0126716
34(1,B5)	IL-4 72 0.5% honey 24H	74	188	14492	112	173	61.5	34	9249	950	35	151	7363	125	23209	46	2097.5	4361	88(1,H11)	DILUTION LPS .5 honey 24H	3.121277	47.77665938	94.3891362	12.44271485	67.14502506	2.980365176	5.432349449	15.82150985	4.58481716	38.5000903	< 32.0713305898491	13.6995906	3.848974709	50.0240755	13.79184736	63.5030283		LPS/fMLP 0.5% honey 24H	112.2304604
35(1,C5)	IL-4, IL-13 72 3% honey 24H	76	193	14542	115	172	61	36	9427	1064	37	217	8103	133	23598	51	3068	4417	89(1,A12)	Standard1	2358.229104	41801.58713	1113.852548	9192.606595	51143.07389	2093.330585	3903.191161	6985.705499	2133.176756	34520.47445	25294.88251	33967.89356	3929.010014	8377.901252	11248.0409	1845.72646		LPS/fMLP 0.5% honey 24H	129.3330349
36(1,D5)	LPS 0.5% honey 24H	53	239.5	14445.5	107	159	491	56	2369.5	2830.5	36	938	2478	93	20491.5	148	26214	4324	90(1,B12)	Standard2	733.7311085	10614.84562	361.204853	2921.02571	14200.24437	704.483564	1339.729222	2240.403781	614.9724867	10762.55966	7762.061824	10570.10382	1230.670458	2540.866249	3503.521355	508.334892		LPS/fMLP 0.5% honey 24H	118.3272703
37(1,E5)	LPS/fMLP 0.5% honey 24H	225	370	14582	126	178	44	102	8832.5	4612	38	3476	7688	131	23357	50	2057	4284	91(1,C12)	Standard3	227.2414526	3204.180791	116.1720051	1006.081219	5327.58028	227.9025378	442.3688233	731.6841288	204.437125	3428.978535	2734.133961	3704.405598	424.6527073	906.7507785	1136.776499	149.2506614		LPS/fMLP 0.5% honey 3H	474.471751
38(1,F5)	LFIG 0.5% honey 24H	92	235	14492.5	114	179.5	966	84	3577	2414.5	37	3092	2877.5	122	22979.5	117	23901.5	4584	92(1,D12)	Standard4	71.7253001	1084.488548	34.56048794	319.1070825	1695.359934	71.85875202	129.7754844	214.6932558	69.20076717	1082.723271	838.9952012	1175.467317	134.5827405	288.0768708	345.1086048	44.66398371		LPS/fMLP 0.5% honey 3H	504.8416805
39(1,G5)	DILUTION LFIG 24H	19	38	8536	73	73	30	24	310	42	22	26	28	30	2187.5	34	70	5113	93(1,E12)	Standard5	26.07196026	432.0937067	12.8896782	109.5306081	508.3955864	25.08359883	45.26424951	78.42565077	24.63363145	403.6106059	305.6732603	384.3489426	47.27653683	92.40253151	113.3546405	39.97962785		LPS/fMLP 0.5% honey 3H	442.2490228
40(1,H5)	DILUTION IL-4 24H	16	27	89	71	32	28	21	112	33	20	22	23	27	179	32	66	5091	94(1,F12)	Standard6	12.66222186	201.1675141	6.3055635	50.07928784	206.6139969	12.17445416	21.54114559	36.57187038	11.46207878	204.2431138	140.1144099	166.1494329	26.83283714	38.4940375	52.35890336	13.55167863		Standard1	2310.828761
41(1,A6)	TGF beta 0.5% honey 24H	100	360.5	14723	115	183	78.5	38	8507	2777	38	6162	9219	117	22821	49	3063	3908	95(1,G12)	Standard7	2.850631512	39.87121021	1.327487726	< 12.1947873799726	59.93795495	1.999580749	4.940146555	8.653873529	1.473399889	30.88137038	< 32.0713305898491	< 44.1975308641975	< 5.1440329218107	9.189019748	13.36490867	0.893091575		Standard1	2358.229104
42(1,B6)	IL-4 72 0.5% honey 24H	83	165	14326	115.5	177	51	36	9344	1299	37	553	8733	130.5	23168	48	2568	4123	1(2,A1)	DILUTION LPS/fMLP .5 honey 24H	624.2554	12192.57803	259221.5184	5013.726471	23819.5501	399.9161497	988.0293111	49386.42925	2199.651361	7700.01806	12754.19266	30252.25453	4130.561506	108490.2081	2672.981733	902.4198515		Standard2	734.7441074
43(1,C6)	IL-4, IL-13 72 3% honey 24H	85	189	14455	117	173.5	61	41	9500.5	1180	38	248.5	8366	136	23263	49	5899	4203	2(2,B1)	DILUTION LFIG .5 honey 24H	516.2032433	8501.153158	90080.12724	< 12.1947873799726	16765.58122	596.0730352	988.0293111	4017.446721	558.7313251	6176.274077	< 32.0713305898491	< 44.1975308641975	< 5.1440329218107	40466.25047	2758.369472	7281.144222		Standard2	733.7311085
44(1,D6)	LPS 0.5% honey 24H	52	219	14240	103	161	454	44	2033	2255	35	802.5	2293.5	94	20292	132.5	24656.5	4481	3(2,C1)	.5 honey blank	4.625059975	79.74242042	2.459983075	< 12.1947873799726	119.8759099	3.999161497	8.89837204	17.30774706	0.391555984	61.76274077	< 32.0713305898491	< 44.1975308641975	< 5.1440329218107	1.757841642	27.15664949	< 2.08504801097394		Standard3	229.4967412
45(1,E6)	LPS/fMLP 0.5% honey 24H	207	347.5	14482	122	188	43	79	8551	4846	40	3967.5	7850.5	139.5	23426	53	1413	4317	4(2,D1)	DILUTION control 3 honey 24H	570.1263023	7974.242042	11995.36962	< 12.1947873799726	11987.59099	202.4744341	889.837204	1817.659045	< 2.63374485596708	4634.180939	< 32.0713305898491	< 44.1975308641975	< 5.1440329218107	< 10.7270233196159	2587.680512	< 2.08504801097394		Standard3	227.2414526
46(1,F6)	LFIG 0.5% honey 24H	112	241	13999.5	119	168	815.5	201	3610.5	3365.5	39	4259	3366.5	125.5	23253	113	24604	4542	5(2,E1)	DILUTION LPS 3 honey 24H	624.2554	7974.242042	53239.07491	< 12.1947873799726	14863.20125	301.4042956	889.837204	2083.390621	< 2.63374485596708	4634.180939	< 32.0713305898491	< 44.1975308641975	< 5.1440329218107	< 10.7270233196159	2587.680512	< 2.08504801097394		Standard4	72.03285889
47(1,G6)	DILUTION LFIG 24H	19	38	6907	74	62.5	31	24	261	38	21	25	28	30	1538.5	34	65	4551	6(2,F1)	DILUTION LFIG 3 honey 24H	516.2032433	6920.816278	47952.97998	< 12.1947873799726	13429.00501	102.8993408	694.3088322	1993.989889	< 2.63374485596708	4634.180939	< 32.0713305898491	< 44.1975308641975	< 5.1440329218107	< 10.7270233196159	2417.348467	< 2.08504801097394		Standard4	71.7253001
48(1,H6)	DILUTION IL-4 24H	17	28	72	72	32.5	29	22	97	34	21	23	23	27	154	33	55	5251	9(2,A2)	DILUTION LPS/fMLP .5 honey 24H	624.2554	12192.57803	250544.3543	< 12.1947873799726	22885.21708	498.1179016	988.0293111	42604.50498	2757.921829	7700.01806	< 32.0713305898491	27035.36098	2704.053359	102279.1815	2672.981733	1323.585327		Standard5	26.95838652
49(1,A7)	DILUTION IL-4, IL-13 24H	17	29	52	70	35	29	22	80	33	21	23	23	26	82	33	51	5106	10(2,B2)	DILUTION LFIG .5 honey 24H	570.1263023	7974.242042	103577.8308	< 12.1947873799726	16765.58122	693.8234461	889.837204	4963.349181	737.1594807	4634.180939	< 32.0713305898491	< 44.1975308641975	769.7949419	47132.13408	2587.680512	11034.70347		Standard5	26.07196026
50(1,B7)	DILUTION LPS 24H	17	31	862	70	38	29	22	136	35	20	23	25	26	125	32	45	5268	11(2,C2)	.5 honey blank	6.242554	85.01153158	2.851795472	< 12.1947873799726	127.0925687	5.960730352	11.8513746	18.17659045	2.080770879	92.09416704	127.5419266	83.58583813	27.04053359	18.3780395	27.58369472	< 2.08504801097394		Standard6	11.94598111
51(1,C7)	DILUTION LPS/fMLP 24H	16	30	472	70	35	28	22	83	34	21	22	24	26	41	33	37	5385	12(2,D2)	DILUTION control 3 honey 24H	516.2032433	7447.460056	9787.575786	< 12.1947873799726	11505.35079	202.4744341	889.837204	1817.659045	< 2.63374485596708	4634.180939	< 32.0713305898491	< 44.1975308641975	< 5.1440329218107	< 10.7270233196159	2502.468476	< 2.08504801097394		Standard6	12.66222186
52(1,D7)	DILUTION LPS 3H	18	27	439	69	34	28	22	85	36	20	23	24	27	28	33	45	5436	13(2,E2)	DILUTION LPS 3 honey 24H	678.5740082	6920.816278	31123.8994	< 12.1947873799726	12949.37996	102.8993408	791.9196206	1817.659045	< 2.63374485596708	3854.262069	< 32.0713305898491	< 44.1975308641975	< 5.1440329218107	< 10.7270233196159	2332.323519	29.22079507		Standard7	2.581016216
53(1,E7)	DILUTION LPS/fMLP 3H	19	27	776	69	34	28	21	148	33	21	23	24	26	28	33	24	5508	14(2,F2)	DILUTION LFIG 3 honey 24H	733.0681017	6920.816278	105182.3415	< 12.1947873799726	15339.80421	202.4744341	791.9196206	2264.558461	< 2.63374485596708	3066.685618	< 32.0713305898491	< 44.1975308641975	< 5.1440329218107	< 10.7270233196159	2587.680512	78.364026		Standard7	2.850631512
54(1,F7)	DILUTION LPS/fMLP 3% honey 24H	31	28	1418.5	70	39	28	22	72	38	20	23	23.5	26	28	33	28	5534	17(2,A3)	DILUTION LPS/fMLP .5 honey 24H	570.1263023	11137.3966	244525.2623	< 12.1947873799726	22885.21708	301.4042956	988.0293111	36684.32393	1462.429034	7700.01806	< 32.0713305898491	19505.10706	769.7949419	88204.58278	2758.369472	178.6183149		TGF beta 72 0.5% honey 3H	121.9914691
55(1,G7)	DILUTION .5% honey control 24H	16	28	342	69	35	29	22	43	37	21	23	23	26	35	34	951	5330	18(2,B3)	DILUTION LFIG .5 honey 24H	516.2032433	8501.153158	133336.6807	< 12.1947873799726	17239.57044	693.8234461	988.0293111	5615.728675	1188.708228	6176.274077	< 32.0713305898491	< 44.1975308641975	< 5.1440329218107	55155.81224	2587.680512	13312.70683		TGF beta 72 0.5% honey 3H	228.5673159
56(1,H7)	DILUTION tgf beta .5 honey 24	17	32	2241	71	44	29	22	290	40	21	24	32	27	232	35	44	5157	19(2,C3)	.5 honey blank	4.090586591	74.47460056	2.266925705	< 12.1947873799726	105.3796207	1.028993408	7.919196206	15.59694596	< 2.63374485596708	61.76274077	< 32.0713305898491	< 44.1975308641975	< 5.1440329218107	< 10.7270233196159	25.02468476	< 2.08504801097394		TGF beta 72 0.5% honey 3H	290.2900223
57(1,A8)	DILUTION IL-4, IL-13 24H	16	28	59	72	33	27	21	84	33	20	23	23	26	90	32	73	5281	20(2,D3)	DILUTION control 3 honey 24H	570.1263023	6920.816278	21792.4308	< 12.1947873799726	11987.59099	102.8993408	791.9196206	1905.405313	< 2.63374485596708	4634.180939	< 32.0713305898491	< 44.1975308641975	< 5.1440329218107	< 10.7270233196159	2587.680512	128.2651483		TGF beta 0.5% honey 24H	51.55350358
58(1,B8)	DILUTION LPS 24H	16	32	1470.5	70	38	28	22	172	38	21	25	26	27	276	33	56	5431	21(2,E3)	DILUTION LPS 3 honey 24H	570.1263023	6920.816278	28934.20162	< 12.1947873799726	12468.92081	301.4042956	743.073556	1730.774706	< 2.63374485596708	3066.685618	< 32.0713305898491	< 44.1975308641975	< 5.1440329218107	< 10.7270233196159	2502.468476	< 2.08504801097394		TGF beta 0.5% honey 24H	50.37348749
59(1,C8)	DILUTION LPS/fMLP 24H	17	35	2046.5	70	42	28	22	258.5	38	21	22	26	27	304	32	42	4987	22(2,F3)	DILUTION LFIG 3 honey 24H	787.7256263	7974.242042	159692.5244	< 12.1947873799726	17712.95856	202.4744341	889.837204	3115.453377	39.15559839	4634.180939	< 32.0713305898491	< 44.1975308641975	< 5.1440329218107	1837.80395	2587.680512	178.6183149		TGF beta 0.5% honey 24H	53.91677305
60(1,D8)	DILUTION LPS 3H	17.5	27	445.5	69	35	27	22	85	34	21	23	23	26	29	33	30.5	5176
61(1,E8)	DILUTION LPS/fMLP 3H	20	27	1001	67	36.5	27	21	184	34	19	23	24	26	28	31	25	5319
62(1,F8)	DILUTION LPS/fMLP 3% honey 24H	33	27	1594	68	39	28	21	68	38	20	23	23	26	28	32	27	5127
63(1,G8)	DILUTION .5% honey control 24H	16	27	261	69	33	28	21	40	35	20	23	22	26	35	33	476	5742
64(1,H8)	DILUTION tgf beta .5 honey 24	16	30	1496	72	39	27	22	200	39	20	23.5	26	27	171	33	41	5204
65(1,A9)	DILUTION IL-4, IL-13 24H	16	28	69	71	32	27	22	99	33	20	23	23	26	140	32	101	5362
66(1,B9)	DILUTION LPS 24H	17	31	1455.5	72	39	28	22	173	36	21	23.5	26	26	305	33	62	5032
67(1,C9)	DILUTION LPS/fMLP 24H	17	35	2318	70	42	27	22	261	41	20	23	26	26.5	405	32	42	5377
68(1,D9)	DILUTION LPS 3H	16	25	394	68	33	27	20	72	33	19	22	22	26	28	31	28	5279
69(1,E9)	DILUTION LPS/fMLP 3H	19	26	899	69	36	27	21	152	34	20	23	24	26	28	32	25	5071
70(1,F9)	DILUTION LPS/fMLP 3% honey 24H	27	27	1247	70	38	28	21	56	38	19	23	23	26	28.5	34	25	5239
71(1,G9)	DILUTION .5% honey control 24H	16	26	220	70	33	28	22	39	34	20	22	22	26	33	33	233	5332
72(1,H9)	DILUTION tgf beta .5 honey 24	16	29	1348	70	38	26	21	173.5	37	20	23	25	26	170	34	33.5	4964
73(1,A10)	DILUTION IL-4 72 .5% honey 24H	16	27	390	70	33	26	22	167	34	20	23	23	26.5	164	34	24	4783
74(1,B10)	DILUTION IL-4 72 .5% honey 24H	16	28	606	70	34	26	21	230.5	34	20	22	23	25	303	34	28	5145
75(1,C10)	DILUTION IL-4 72 .5% honey 24H	16	29	1595	72	39.5	27	22	469.5	38	20	23	29	28	1181	33	42	5164
76(1,D10)	DILUTION IL-4/13 .5 honey 24H	16	29	1065	71	36	28	21	408	36	20	23	26	27	793	33	38	4997
77(1,E10)	DILUTION IL-4/13 .5 honey 24H	17	30	1540.5	72	39	28	22	516	37	21	23	29	28	1361	34	39	5036
78(1,F10)	DILUTION IL-4/13 .5 honey 24H	17	30	1760	71	40	27	22	570	39	20	24	29	28	1613	34	52	4842
79(1,G10)	DILUTION LPS .5 honey 24H	18	30	1458	71	39	30	23	59	62	21	24	25	27	139	36	1647	4717
80(1,H10)	DILUTION LPS .5 honey 24H	16	29	745	68	36	28	22	51	40	20	23	22	26	75	33	383	4257
81(1,A11)	Standard1	6814	14657.5	5458	3935	6603	4571.5	6629	4987	3797	5811	19269	9690.5	2632	19418.5	16284.5	6078	5127
82(1,B11)	Standard2	2272	4011.5	2146	1590	4382	1599	2467	2083	1231.5	1806	8196.5	4643	789	11077	7086	1835	4630
83(1,C11)	Standard3	747	1231	767	481	2237	508	807	835	446	548.5	1478	1229	188	3324	2349	553	5420
84(1,D11)	Standard4	249	421	278	152	799	177	255.5	318	170	178	171	220	58	638	748	189	5474
85(1,E11)	Standard5	100	176	126	87	236	74.5	100	147	83	73	42	53	34	122	259	183	5545
86(1,F11)	Standard6	48.5	88	69	75	95	45	51.5	76	53	41	26	29	28	45	120	76	5628
87(1,G11)	Standard7	15	25	26	67	33	26	20	25	32	19	22	22	25	27	33	28	5151
88(1,H11)	DILUTION LPS .5 honey 24H	17	28	655	70	35	28	22	41.5	39	20	23	22.5	26	60	35	258	5144
89(1,A12)	Standard1	6948	15532	5571	4089.5	6673.5	4613.5	6889	5143	4057	6026.5	20072	9957	2840	19712	16657	6319	5030
90(1,B12)	Standard2	2269	3971.5	2090	1571	4392	1546	2436.5	2084	1236	1788	8439.5	4670.5	760	11103	7107	1809	4696
91(1,C12)	Standard3	740	1211	783	485	2220	508	834.5	857	444	550	1588	1268	192	3488	2391	563	4594
92(1,D12)	Standard4	248	418	279	150	768	173	260	324	174	175	173	219	58	630.5	755	190	5214
93(1,E12)	Standard5	97	173	124.5	85	230	74	100	146	82	72	42	51	33	120	258	173	4632
94(1,F12)	Standard6	51	86	72	74	95	47	54	80	54	43	27	29	29	48	123	76	4417
95(1,G12)	Standard7	16	25	27	69	32	26	21	26	32	19	22	22	25	28	34	28	4690
1(2,A1)	DILUTION LPS/fMLP .5 honey 24H	17	33	6358	71	57	26	21	362	53	20	24	28	28	1661	34	42	4460
2(2,B1)	DILUTION LFIG .5 honey 24H	15	26	2532	68	42	28	21	50	35	19	22	21	25	367	35	160	4651
3(2,C1)	.5 honey blank	14	25	26	65	32	26	20	26	29	19	21	22	25	26	34.5	19	4443
4(2,D1)	DILUTION control 3 honey 24H	16	25	444.5	67	32	24	20	27	28	18	22	20	23.5	24	33	24	4549
5(2,E1)	DILUTION LPS 3 honey 24H	17	25	1603.5	66	38	25	20	30	28	18	21	20	23	25	33	24	4517
6(2,F1)	DILUTION LFIG 3 honey 24H	15	23	1464.5	65	35	23	18	29	26	18	20	19	24	23	31	19	4121
9(2,A2)	DILUTION LPS/fMLP .5 honey 24H	17	33	6172	69	55	27	21	322	59	20	22	27	27	1520	34	50	4411
10(2,B2)	DILUTION LFIG .5 honey 24H	16	25	2859	67	42	29	20	59	37	18	22	21	26	463	33	228	4271
11(2,C2)	.5 honey blank	17	26	28	67	33.5	28	23	27	31	21	24	23	27	28	35	21	4393
12(2,D2)	DILUTION control 3 honey 24H	15	24	374	66	31	24	20	27	27	18	21	20	24	24	32	21	4255
13(2,E2)	DILUTION LPS 3 honey 24H	18	23	1007.5	63	34	23	19	27	27	17.5	21	20	23	23	30	25	4225
14(2,F2)	DILUTION LFIG 3 honey 24H	19	23	2897.5	63	39	24	19	32	26.5	17	21	19	24	24	33	26	3992
17(2,A3)	DILUTION LPS/fMLP .5 honey 24H	16	31	6042.5	69	55	25	21	286	45	20	23	25	26	1214	35	28	4464
18(2,B3)	DILUTION LFIG .5 honey 24H	15	26	3562	66	43	29	21	65	42	19	22	22	25	589.5	33	269	4025
19(2,C3)	.5 honey blank	13	24	25	66	29	23	19	24	27	19	20	20	22	24	32	18	4092
20(2,D3)	DILUTION control 3 honey 24H	16	23	741	64	32	23	19	28	27	18	21	20	23	24	33	27	3909
21(2,E3)	DILUTION LPS 3 honey 24H	16	23	946	64	33	25	18.5	26	27	17	20	20	23	23	32	24	4183
22(2,F3)	DILUTION LFIG 3 honey 24H	20	25	4168	64	44	24	20	41	29	18	22	21	25	28	33	28	3757
DataType:	Net MFI
Location	Sample	TNF-alpha	MMP-9	CXCL8/IL-8	MMP-1	FGF-13	VEGF	IL-1 beta	IL-1ra	CCL20/MIP-3 alpha	IL-12p70	CCL3/MIP-1 alpha	CCL4/MIP-1 beta	IL-4	CCL2/MCP-1	HGF	Proteinase 3/PRTN3	Total Events
1(1,A1)	Control 0.5% honey 3H	74	48	12435.5	76	100	106	43	1193	289	23	31	202	29	774	52	22237	4473
2(1,B1)	TGF beta 72 0.5% honey 3H	213	38	14864	86	151.5	68	52	7817	1634	26	3116	7542	37	1625	37	1146.5	4926
3(1,C1)	IL-4 72 0.5% honey 3H	171	37	14893.5	86	141	55	29	7847.5	315	25	1045.5	5116	64	7347	37	537	4668
4(1,D1)	IL-4,IL-13 72 0.5% honey 3H	229	39	14896.5	88	149	53	68	8351.5	505	27	1518	5907	64	9668	38	1350.5	4746
5(1,E1)	LPS 0.5% honey 3H	195	61	13232.5	85	119.5	133	104	1442.5	607	27.5	166	747.5	39	2226	67	26597	4943
6(1,F1)	LPS/fMLP 0.5% honey 3H	771	39	14490.5	90	149	48	199	7655	1324	25.5	2986.5	4160	36	1261	39	2216	5048
7(1,G1)	LFIG 0.5% honey 3H	155	50	12775	82	114	105	81.5	974.5	194	26	64	215	36	2582	55	24624.5	4852
8(1,H1)	control 0.5% honey 24H	35	165.5	12743	88	118	470	34	2088	573	27	35	390	54	12204	135.5	27251	4974
9(1,A2)	Control 0.5% honey 3H	54	47	11941	76	97	95	34	1028.5	208	23	36	204	31	960	48	20681	4996
10(1,B2)	TGF beta 72 0.5% honey 3H	385	41	15666	93	158.5	76	75	8247	2031	28	4840.5	8544	40	2208	40	1316	4762
11(1,C2)	IL-4 72 0.5% honey 3H	259	39	14602.5	90	141	51	79	8128	509	26	1262.5	5330.5	59	7865	38	1996.5	4852
12(1,D2)	IL-4,IL-13 72 0.5% honey 3H	182	38	14474	90	143	54	41	7942	441.5	26	1260.5	5556	70	9037	37	707	4392
13(1,E2)	LPS 0.5% honey 3H	74	48	12831.5	78	108	120	40	1043.5	248	24	101	474	33	1898	52	19676	4869
14(1,F2)	LPS/fMLP 0.5% honey 3H	818	40	14174	91	154	49	190	8005.5	1403	27	4606.5	4912	39	1708.5	40	2419	4655
15(1,G2)	LFIG 0.5% honey 3H	101	51	13379	80	115	131	50	1163	147.5	25	68	264	36	3367.5	54	21494	5000
16(1,H2)	control 0.5% honey 24H	38	163	12341	88	109	406	35	1947	517	29	38	427	56	12723	134	26391	4871
17(1,A3)	Control 0.5% honey 3H	88	47	12158.5	82	102	96	56.5	1156.5	358	26	45	281	35	1026	53	24325.5	4924
18(1,B3)	TGF beta 72 0.5% honey 3H	483	43	14682	98	161	70	244	7953	2755	29	4542	7967	42	2146	42	1920	5202
19(1,C3)	IL-4 72 0.5% honey 3H	177	38	14529	87.5	143	56	33	7833	387	26	1384	5440	61	8228	38	516	4736
20(1,D3)	IL-4,IL-13 72 0.5% honey 3H	336	42	14708.5	90	154	61	67	8238	568	28	2895.5	6871	74	11675	40	1216	4566
21(1,E3)	LPS 0.5% honey 3H	195	53	12934.5	85	116	115	111	1353	616	28	152	687	39	2052	63	25604	5014
22(1,F3)	LPS/fMLP 0.5% honey 3H	721	41	14302	91	150	50	117	7537	1082	27	3353	4210.5	38	1363.5	41	1791	4958
23(1,G3)	LFIG 0.5% honey 3H	99	50	13236	80.5	117	128	50	981	145	25	72	250	36	3415	53	20274.5	4506
24(1,H3)	control 0.5% honey 24H	38	146	12435	89	116	417	32	1740	508.5	28.5	39	446.5	56.5	12648.5	117	24369	4807
25(1,A4)	TGF beta 0.5% honey 24H	96	348	14560.5	112	173	91	47	8685	2181	36	5207	9134	109	22144.5	48	5072.5	4534
26(1,B4)	IL-4 72 0.5% honey 24H	75	179	14661	114	173	57	34	9458.5	906	35	162	7645	126	23464.5	46	2154	4441
27(1,C4)	IL-4, IL-13 72 3% honey 24H	85	200	14542.5	116	177	67	39	9699	907.5	38	260	8549	134	23601	52	4210	4641
28(1,D4)	LPS 0.5% honey 24H	53	222.5	14336	101	150	465	53	2371.5	2594	33	697	2310	85	20001	137	26235.5	4268
29(1,E4)	LPS/fMLP 0.5% honey 24H	197	331	14569	122	186.5	44	86	8700	4284	37	2833.5	7469	131	23742.5	50	1708	4717
30(1,F4)	LFIG 0.5% honey 24H	110	245.5	14309	115	179	939	80	3493	2382	37	4175	3499	125	23163	100	23507	4765
31(1,G4)	DILUTION LFIG 24H	19	41	8338	74	75	32	24	354.5	42	22	26	28	31	2155.5	35	86	5051
32(1,H4)	DILUTION IL-4 24H	16	28	86	69	34	28	22	116	34	20	23	22	26	146	32	66	5639
33(1,A5)	TGF beta 0.5% honey 24H	94	376.5	14496.5	113	170	70	45	8640.5	2647	35	5098	8933.5	115	22577	47	4828	4157
34(1,B5)	IL-4 72 0.5% honey 24H	74	188	14492	112	173	61.5	34	9249	950	35	151	7363	125	23209	46	2097.5	4361
35(1,C5)	IL-4, IL-13 72 3% honey 24H	76	193	14542	115	172	61	36	9427	1064	37	217	8103	133	23598	51	3068	4417
36(1,D5)	LPS 0.5% honey 24H	53	239.5	14445.5	107	159	491	56	2369.5	2830.5	36	938	2478	93	20491.5	148	26214	4324
37(1,E5)	LPS/fMLP 0.5% honey 24H	225	370	14582	126	178	44	102	8832.5	4612	38	3476	7688	131	23357	50	2057	4284
38(1,F5)	LFIG 0.5% honey 24H	92	235	14492.5	114	179.5	966	84	3577	2414.5	37	3092	2877.5	122	22979.5	117	23901.5	4584
39(1,G5)	DILUTION LFIG 24H	19	38	8536	73	73	30	24	310	42	22	26	28	30	2187.5	34	70	5113
40(1,H5)	DILUTION IL-4 24H	16	27	89	71	32	28	21	112	33	20	22	23	27	179	32	66	5091
41(1,A6)	TGF beta 0.5% honey 24H	100	360.5	14723	115	183	78.5	38	8507	2777	38	6162	9219	117	22821	49	3063	3908
42(1,B6)	IL-4 72 0.5% honey 24H	83	165	14326	115.5	177	51	36	9344	1299	37	553	8733	130.5	23168	48	2568	4123
43(1,C6)	IL-4, IL-13 72 3% honey 24H	85	189	14455	117	173.5	61	41	9500.5	1180	38	248.5	8366	136	23263	49	5899	4203
44(1,D6)	LPS 0.5% honey 24H	52	219	14240	103	161	454	44	2033	2255	35	802.5	2293.5	94	20292	132.5	24656.5	4481
45(1,E6)	LPS/fMLP 0.5% honey 24H	207	347.5	14482	122	188	43	79	8551	4846	40	3967.5	7850.5	139.5	23426	53	1413	4317
46(1,F6)	LFIG 0.5% honey 24H	112	241	13999.5	119	168	815.5	201	3610.5	3365.5	39	4259	3366.5	125.5	23253	113	24604	4542
47(1,G6)	DILUTION LFIG 24H	19	38	6907	74	62.5	31	24	261	38	21	25	28	30	1538.5	34	65	4551
48(1,H6)	DILUTION IL-4 24H	17	28	72	72	32.5	29	22	97	34	21	23	23	27	154	33	55	5251
49(1,A7)	DILUTION IL-4, IL-13 24H	17	29	52	70	35	29	22	80	33	21	23	23	26	82	33	51	5106
50(1,B7)	DILUTION LPS 24H	17	31	862	70	38	29	22	136	35	20	23	25	26	125	32	45	5268
51(1,C7)	DILUTION LPS/fMLP 24H	16	30	472	70	35	28	22	83	34	21	22	24	26	41	33	37	5385
52(1,D7)	DILUTION LPS 3H	18	27	439	69	34	28	22	85	36	20	23	24	27	28	33	45	5436
53(1,E7)	DILUTION LPS/fMLP 3H	19	27	776	69	34	28	21	148	33	21	23	24	26	28	33	24	5508
54(1,F7)	DILUTION LPS/fMLP 3% honey 24H	31	28	1418.5	70	39	28	22	72	38	20	23	23.5	26	28	33	28	5534
55(1,G7)	DILUTION .5% honey control 24H	16	28	342	69	35	29	22	43	37	21	23	23	26	35	34	951	5330
56(1,H7)	DILUTION tgf beta .5 honey 24	17	32	2241	71	44	29	22	290	40	21	24	32	27	232	35	44	5157
57(1,A8)	DILUTION IL-4, IL-13 24H	16	28	59	72	33	27	21	84	33	20	23	23	26	90	32	73	5281
58(1,B8)	DILUTION LPS 24H	16	32	1470.5	70	38	28	22	172	38	21	25	26	27	276	33	56	5431
59(1,C8)	DILUTION LPS/fMLP 24H	17	35	2046.5	70	42	28	22	258.5	38	21	22	26	27	304	32	42	4987
60(1,D8)	DILUTION LPS 3H	17.5	27	445.5	69	35	27	22	85	34	21	23	23	26	29	33	30.5	5176
61(1,E8)	DILUTION LPS/fMLP 3H	20	27	1001	67	36.5	27	21	184	34	19	23	24	26	28	31	25	5319
62(1,F8)	DILUTION LPS/fMLP 3% honey 24H	33	27	1594	68	39	28	21	68	38	20	23	23	26	28	32	27	5127
63(1,G8)	DILUTION .5% honey control 24H	16	27	261	69	33	28	21	40	35	20	23	22	26	35	33	476	5742
64(1,H8)	DILUTION tgf beta .5 honey 24	16	30	1496	72	39	27	22	200	39	20	23.5	26	27	171	33	41	5204
65(1,A9)	DILUTION IL-4, IL-13 24H	16	28	69	71	32	27	22	99	33	20	23	23	26	140	32	101	5362
66(1,B9)	DILUTION LPS 24H	17	31	1455.5	72	39	28	22	173	36	21	23.5	26	26	305	33	62	5032
67(1,C9)	DILUTION LPS/fMLP 24H	17	35	2318	70	42	27	22	261	41	20	23	26	26.5	405	32	42	5377
68(1,D9)	DILUTION LPS 3H	16	25	394	68	33	27	20	72	33	19	22	22	26	28	31	28	5279
69(1,E9)	DILUTION LPS/fMLP 3H	19	26	899	69	36	27	21	152	34	20	23	24	26	28	32	25	5071
70(1,F9)	DILUTION LPS/fMLP 3% honey 24H	27	27	1247	70	38	28	21	56	38	19	23	23	26	28.5	34	25	5239
71(1,G9)	DILUTION .5% honey control 24H	16	26	220	70	33	28	22	39	34	20	22	22	26	33	33	233	5332
72(1,H9)	DILUTION tgf beta .5 honey 24	16	29	1348	70	38	26	21	173.5	37	20	23	25	26	170	34	33.5	4964
73(1,A10)	DILUTION IL-4 72 .5% honey 24H	16	27	390	70	33	26	22	167	34	20	23	23	26.5	164	34	24	4783
74(1,B10)	DILUTION IL-4 72 .5% honey 24H	16	28	606	70	34	26	21	230.5	34	20	22	23	25	303	34	28	5145
75(1,C10)	DILUTION IL-4 72 .5% honey 24H	16	29	1595	72	39.5	27	22	469.5	38	20	23	29	28	1181	33	42	5164
76(1,D10)	DILUTION IL-4/13 .5 honey 24H	16	29	1065	71	36	28	21	408	36	20	23	26	27	793	33	38	4997
77(1,E10)	DILUTION IL-4/13 .5 honey 24H	17	30	1540.5	72	39	28	22	516	37	21	23	29	28	1361	34	39	5036
78(1,F10)	DILUTION IL-4/13 .5 honey 24H	17	30	1760	71	40	27	22	570	39	20	24	29	28	1613	34	52	4842
79(1,G10)	DILUTION LPS .5 honey 24H	18	30	1458	71	39	30	23	59	62	21	24	25	27	139	36	1647	4717
80(1,H10)	DILUTION LPS .5 honey 24H	16	29	745	68	36	28	22	51	40	20	23	22	26	75	33	383	4257
81(1,A11)	Standard1	6814	14657.5	5458	3935	6603	4571.5	6629	4987	3797	5811	19269	9690.5	2632	19418.5	16284.5	6078	5127
82(1,B11)	Standard2	2272	4011.5	2146	1590	4382	1599	2467	2083	1231.5	1806	8196.5	4643	789	11077	7086	1835	4630
83(1,C11)	Standard3	747	1231	767	481	2237	508	807	835	446	548.5	1478	1229	188	3324	2349	553	5420
84(1,D11)	Standard4	249	421	278	152	799	177	255.5	318	170	178	171	220	58	638	748	189	5474
85(1,E11)	Standard5	100	176	126	87	236	74.5	100	147	83	73	42	53	34	122	259	183	5545
86(1,F11)	Standard6	48.5	88	69	75	95	45	51.5	76	53	41	26	29	28	45	120	76	5628
87(1,G11)	Standard7	15	25	26	67	33	26	20	25	32	19	22	22	25	27	33	28	5151
88(1,H11)	DILUTION LPS .5 honey 24H	17	28	655	70	35	28	22	41.5	39	20	23	22.5	26	60	35	258	5144
89(1,A12)	Standard1	6948	15532	5571	4089.5	6673.5	4613.5	6889	5143	4057	6026.5	20072	9957	2840	19712	16657	6319	5030
90(1,B12)	Standard2	2269	3971.5	2090	1571	4392	1546	2436.5	2084	1236	1788	8439.5	4670.5	760	11103	7107	1809	4696
91(1,C12)	Standard3	740	1211	783	485	2220	508	834.5	857	444	550	1588	1268	192	3488	2391	563	4594
92(1,D12)	Standard4	248	418	279	150	768	173	260	324	174	175	173	219	58	630.5	755	190	5214
93(1,E12)	Standard5	97	173	124.5	85	230	74	100	146	82	72	42	51	33	120	258	173	4632
94(1,F12)	Standard6	51	86	72	74	95	47	54	80	54	43	27	29	29	48	123	76	4417
95(1,G12)	Standard7	16	25	27	69	32	26	21	26	32	19	22	22	25	28	34	28	4690
1(2,A1)	DILUTION LPS/fMLP .5 honey 24H	17	33	6358	71	57	26	21	362	53	20	24	28	28	1661	34	42	4460
2(2,B1)	DILUTION LFIG .5 honey 24H	15	26	2532	68	42	28	21	50	35	19	22	21	25	367	35	160	4651
3(2,C1)	.5 honey blank	14	25	26	65	32	26	20	26	29	19	21	22	25	26	34.5	19	4443
4(2,D1)	DILUTION control 3 honey 24H	16	25	444.5	67	32	24	20	27	28	18	22	20	23.5	24	33	24	4549
5(2,E1)	DILUTION LPS 3 honey 24H	17	25	1603.5	66	38	25	20	30	28	18	21	20	23	25	33	24	4517
6(2,F1)	DILUTION LFIG 3 honey 24H	15	23	1464.5	65	35	23	18	29	26	18	20	19	24	23	31	19	4121
9(2,A2)	DILUTION LPS/fMLP .5 honey 24H	17	33	6172	69	55	27	21	322	59	20	22	27	27	1520	34	50	4411
10(2,B2)	DILUTION LFIG .5 honey 24H	16	25	2859	67	42	29	20	59	37	18	22	21	26	463	33	228	4271
11(2,C2)	.5 honey blank	17	26	28	67	33.5	28	23	27	31	21	24	23	27	28	35	21	4393
12(2,D2)	DILUTION control 3 honey 24H	15	24	374	66	31	24	20	27	27	18	21	20	24	24	32	21	4255
13(2,E2)	DILUTION LPS 3 honey 24H	18	23	1007.5	63	34	23	19	27	27	17.5	21	20	23	23	30	25	4225
14(2,F2)	DILUTION LFIG 3 honey 24H	19	23	2897.5	63	39	24	19	32	26.5	17	21	19	24	24	33	26	3992
17(2,A3)	DILUTION LPS/fMLP .5 honey 24H	16	31	6042.5	69	55	25	21	286	45	20	23	25	26	1214	35	28	4464
18(2,B3)	DILUTION LFIG .5 honey 24H	15	26	3562	66	43	29	21	65	42	19	22	22	25	589.5	33	269	4025
19(2,C3)	.5 honey blank	13	24	25	66	29	23	19	24	27	19	20	20	22	24	32	18	4092
20(2,D3)	DILUTION control 3 honey 24H	16	23	741	64	32	23	19	28	27	18	21	20	23	24	33	27	3909
21(2,E3)	DILUTION LPS 3 honey 24H	16	23	946	64	33	25	18.5	26	27	17	20	20	23	23	32	24	4183
22(2,F3)	DILUTION LFIG 3 honey 24H	20	25	4168	64	44	24	20	41	29	18	22	21	25	28	33	28	3757
DataType:	Count
Location	Sample	TNF-alpha	MMP-9	CXCL8/IL-8	MMP-1	FGF-13	VEGF	IL-1 beta	IL-1ra	CCL20/MIP-3 alpha	IL-12p70	CCL3/MIP-1 alpha	CCL4/MIP-1 beta	IL-4	CCL2/MCP-1	HGF	Proteinase 3/PRTN3	Total Events
1(1,A1)	Control 0.5% honey 3H	233	301	328	260	205	225	297	375	443	229	250	262	272	247	220	326	4473
2(1,B1)	TGF beta 72 0.5% honey 3H	225	283	341	257	202	228	221	511	523	243	412	340	278	286	220	356	4926
3(1,C1)	IL-4 72 0.5% honey 3H	213	231	312	254	219	250	241	424	489	224	350	347	284	319	213	298	4668
4(1,D1)	IL-4,IL-13 72 0.5% honey 3H	276	226	300	229	211	208	258	450	511	196	414	355	246	319	205	342	4746
5(1,E1)	LPS 0.5% honey 3H	218	301	312	300	232	246	331	428	548	270	316	336	307	284	217	297	4943
6(1,F1)	LPS/fMLP 0.5% honey 3H	295	263	322	264	228	244	305	477	556	222	404	350	279	308	207	324	5048
7(1,G1)	LFIG 0.5% honey 3H	243	308	368	275	199	254	276	460	467	264	292	253	297	310	234	352	4852
8(1,H1)	control 0.5% honey 24H	208	280	356	272	217	299	276	495	533	235	290	286	294	310	238	385	4974
9(1,A2)	Control 0.5% honey 3H	222	309	368	277	216	266	275	476	494	274	322	270	292	299	244	392	4996
10(1,B2)	TGF beta 72 0.5% honey 3H	238	225	355	240	202	252	248	497	543	230	434	321	215	285	183	294	4762
11(1,C2)	IL-4 72 0.5% honey 3H	279	271	318	234	233	226	263	435	505	228	370	360	275	316	217	322	4852
12(1,D2)	IL-4,IL-13 72 0.5% honey 3H	193	230	302	233	205	247	249	401	476	191	318	321	226	283	193	324	4392
13(1,E2)	LPS 0.5% honey 3H	237	291	328	291	231	273	274	396	496	252	330	301	288	293	243	345	4869
14(1,F2)	LPS/fMLP 0.5% honey 3H	221	230	315	244	215	216	273	460	471	212	396	358	220	274	215	335	4655
15(1,G2)	LFIG 0.5% honey 3H	235	307	320	300	264	270	282	440	466	285	316	306	299	310	234	366	5000
16(1,H2)	control 0.5% honey 24H	203	270	345	301	235	273	295	439	530	214	300	275	286	331	215	359	4871
17(1,A3)	Control 0.5% honey 3H	245	285	326	299	249	272	286	420	501	247	311	271	294	311	229	378	4924
18(1,B3)	TGF beta 72 0.5% honey 3H	284	240	313	232	214	242	299	507	625	242	432	422	257	310	200	383	5202
19(1,C3)	IL-4 72 0.5% honey 3H	201	252	327	228	199	248	233	463	480	233	407	361	248	347	208	301	4736
20(1,D3)	IL-4,IL-13 72 0.5% honey 3H	230	223	312	227	210	193	221	473	492	208	372	374	233	313	168	317	4566
21(1,E3)	LPS 0.5% honey 3H	237	285	356	293	235	261	303	449	498	267	322	314	280	304	224	386	5014
22(1,F3)	LPS/fMLP 0.5% honey 3H	278	238	341	273	253	289	275	455	539	211	394	316	288	288	216	304	4958
23(1,G3)	LFIG 0.5% honey 3H	231	243	320	248	204	264	278	441	420	248	299	237	248	291	220	314	4506
24(1,H3)	control 0.5% honey 24H	192	247	351	253	226	320	272	421	494	234	283	332	254	318	239	371	4807
25(1,A4)	TGF beta 0.5% honey 24H	151	310	350	207	183	190	188	466	523	177	391	329	229	292	178	370	4534
26(1,B4)	IL-4 72 0.5% honey 24H	181	257	312	219	180	202	228	474	475	175	269	381	256	302	195	335	4441
27(1,C4)	IL-4, IL-13 72 3% honey 24H	180	275	306	224	231	204	201	498	512	184	312	374	267	326	190	357	4641
28(1,D4)	LPS 0.5% honey 24H	185	246	277	189	172	259	249	400	494	172	299	296	214	296	210	310	4268
29(1,E4)	LPS/fMLP 0.5% honey 24H	157	261	325	206	184	191	240	487	594	209	394	382	239	350	192	306	4717
30(1,F4)	LFIG 0.5% honey 24H	181	272	337	196	199	295	211	492	535	171	431	347	213	341	184	360	4765
31(1,G4)	DILUTION LFIG 24H	223	284	347	314	261	293	312	422	477	269	349	298	332	290	277	303	5051
32(1,H4)	DILUTION IL-4 24H	245	370	319	304	279	368	362	494	547	302	411	332	365	278	320	343	5639
33(1,A5)	TGF beta 0.5% honey 24H	155	242	268	171	159	178	206	450	434	156	407	352	215	287	162	315	4157
34(1,B5)	IL-4 72 0.5% honey 24H	161	228	264	219	220	224	205	457	498	203	264	369	228	310	193	318	4361
35(1,C5)	IL-4, IL-13 72 3% honey 24H	136	208	329	214	193	203	182	490	505	194	296	385	243	311	171	357	4417
36(1,D5)	LPS 0.5% honey 24H	149	252	320	185	184	276	193	412	446	196	314	320	219	314	195	349	4324
37(1,E5)	LPS/fMLP 0.5% honey 24H	182	241	286	167	185	198	183	462	501	188	366	356	215	283	182	289	4284
38(1,F5)	LFIG 0.5% honey 24H	156	235	292	203	196	295	217	481	518	171	373	362	234	312	175	364	4584
39(1,G5)	DILUTION LFIG 24H	196	295	309	291	244	325	322	474	470	259	383	318	336	298	261	332	5113
40(1,H5)	DILUTION IL-4 24H	264	287	280	272	275	293	309	423	484	274	371	326	333	266	330	304	5091
41(1,A6)	TGF beta 0.5% honey 24H	160	192	244	172	187	184	171	421	485	156	319	315	191	258	173	280	3908
42(1,B6)	IL-4 72 0.5% honey 24H	133	197	297	194	184	201	193	466	443	146	322	347	226	284	195	295	4123
43(1,C6)	IL-4, IL-13 72 3% honey 24H	156	235	255	224	186	172	197	462	441	197	292	351	219	303	179	334	4203
44(1,D6)	LPS 0.5% honey 24H	161	234	287	170	202	289	204	447	519	196	308	374	239	295	196	360	4481
45(1,E6)	LPS/fMLP 0.5% honey 24H	155	236	299	195	186	194	174	420	484	156	406	418	210	333	161	290	4317
46(1,F6)	LFIG 0.5% honey 24H	138	241	302	202	183	292	237	432	496	189	417	348	214	307	194	350	4542
47(1,G6)	DILUTION LFIG 24H	184	245	294	245	256	265	288	406	430	237	306	323	274	250	280	268	4551
48(1,H6)	DILUTION IL-4 24H	242	328	273	297	280	314	353	436	487	297	355	364	333	290	291	311	5251
49(1,A7)	DILUTION IL-4, IL-13 24H	254	292	252	286	281	285	325	416	439	299	368	354	362	300	281	312	5106
50(1,B7)	DILUTION LPS 24H	213	290	303	263	261	331	328	459	452	277	374	357	396	276	331	357	5268
51(1,C7)	DILUTION LPS/fMLP 24H	214	299	264	293	327	330	346	484	485	278	355	393	386	295	291	345	5385
52(1,D7)	DILUTION LPS 3H	227	319	293	323	297	309	315	448	509	324	390	362	379	298	342	301	5436
53(1,E7)	DILUTION LPS/fMLP 3H	234	302	281	304	314	326	345	417	490	318	393	385	407	259	358	375	5508
54(1,F7)	DILUTION LPS/fMLP 3% honey 24H	251	303	292	301	311	322	359	445	481	357	351	390	399	282	350	340	5534
55(1,G7)	DILUTION .5% honey control 24H	235	304	231	317	289	317	333	408	519	333	367	358	397	265	345	312	5330
56(1,H7)	DILUTION tgf beta .5 honey 24	226	297	283	316	276	308	345	455	454	265	373	316	351	272	322	298	5157
57(1,A8)	DILUTION IL-4, IL-13 24H	236	303	258	325	279	303	370	435	458	296	378	323	369	285	346	317	5281
58(1,B8)	DILUTION LPS 24H	238	331	288	298	313	326	321	437	507	305	369	353	387	308	312	338	5431
59(1,C8)	DILUTION LPS/fMLP 24H	220	286	270	286	292	285	326	412	446	265	365	308	344	249	311	322	4987
60(1,D8)	DILUTION LPS 3H	222	296	248	290	273	335	326	431	466	315	343	348	369	246	330	338	5176
61(1,E8)	DILUTION LPS/fMLP 3H	223	292	283	294	282	314	346	409	467	321	372	356	358	275	372	355	5319
62(1,F8)	DILUTION LPS/fMLP 3% honey 24H	231	276	233	282	256	321	323	426	439	296	384	324	399	272	339	326	5127
63(1,G8)	DILUTION .5% honey control 24H	244	292	291	311	325	374	401	476	513	324	387	334	408	319	376	367	5742
64(1,H8)	DILUTION tgf beta .5 honey 24	216	311	283	297	265	336	360	432	464	289	376	315	376	267	319	298	5204
65(1,A9)	DILUTION IL-4, IL-13 24H	235	298	269	288	320	318	327	467	477	279	377	314	393	316	368	316	5362
66(1,B9)	DILUTION LPS 24H	214	296	280	305	306	303	324	410	432	265	386	288	343	258	311	311	5032
67(1,C9)	DILUTION LPS/fMLP 24H	238	271	235	309	295	333	324	425	493	326	364	332	406	310	355	361	5377
68(1,D9)	DILUTION LPS 3H	219	258	296	311	309	298	366	433	458	301	367	336	385	279	336	327	5279
69(1,E9)	DILUTION LPS/fMLP 3H	214	277	231	268	282	345	303	429	437	293	369	310	370	267	376	300	5071
70(1,F9)	DILUTION LPS/fMLP 3% honey 24H	233	317	265	299	281	317	329	420	440	309	371	363	356	256	382	301	5239
71(1,G9)	DILUTION .5% honey control 24H	244	280	254	299	276	347	349	419	480	305	393	347	398	227	355	359	5332
72(1,H9)	DILUTION tgf beta .5 honey 24	185	266	243	306	276	327	319	426	415	283	366	301	374	243	330	304	4964
73(1,A10)	DILUTION IL-4 72 .5% honey 24H	203	278	253	271	239	359	321	360	416	253	325	271	354	263	305	312	4783
74(1,B10)	DILUTION IL-4 72 .5% honey 24H	216	268	276	294	288	343	323	400	438	304	372	290	369	261	356	347	5145
75(1,C10)	DILUTION IL-4 72 .5% honey 24H	226	283	259	287	290	322	334	422	452	276	347	299	410	285	335	337	5164
76(1,D10)	DILUTION IL-4/13 .5 honey 24H	201	253	232	283	269	298	319	405	433	295	347	333	399	272	346	312	4997
77(1,E10)	DILUTION IL-4/13 .5 honey 24H	203	291	294	263	277	343	323	435	395	286	326	310	378	266	324	322	5036
78(1,F10)	DILUTION IL-4/13 .5 honey 24H	219	288	254	263	271	317	319	391	436	241	327	285	361	239	335	296	4842
79(1,G10)	DILUTION LPS .5 honey 24H	196	264	247	242	249	292	310	394	401	272	330	302	364	229	349	276	4717
80(1,H10)	DILUTION LPS .5 honey 24H	185	233	236	231	265	253	301	375	370	229	279	232	314	197	300	257	4257
81(1,A11)	Standard1	237	308	279	303	267	318	331	389	480	293	390	304	249	282	360	337	5127
82(1,B11)	Standard2	201	260	235	297	241	276	323	371	416	252	356	300	273	235	339	255	4630
83(1,C11)	Standard3	242	291	244	300	298	318	351	465	445	310	421	351	355	305	397	327	5420
84(1,D11)	Standard4	229	281	263	308	311	328	368	462	456	280	371	367	404	284	411	351	5474
85(1,E11)	Standard5	229	303	287	304	289	346	385	428	502	318	375	301	411	290	410	367	5545
86(1,F11)	Standard6	254	302	288	271	297	370	376	460	473	359	386	379	423	262	403	325	5628
87(1,G11)	Standard7	232	307	267	295	265	319	320	400	435	253	341	318	375	273	423	328	5151
88(1,H11)	DILUTION LPS .5 honey 24H	211	314	261	308	284	348	322	428	448	259	333	306	386	267	356	313	5144
89(1,A12)	Standard1	223	296	244	298	262	286	359	407	427	276	366	330	256	316	365	319	5030
90(1,B12)	Standard2	227	276	265	229	256	277	310	330	393	289	348	314	258	293	355	276	4696
91(1,C12)	Standard3	188	253	217	275	272	277	298	357	376	233	317	327	321	251	337	295	4594
92(1,D12)	Standard4	215	283	228	297	293	336	322	432	444	316	356	321	335	280	405	351	5214
93(1,E12)	Standard5	194	259	212	259	290	299	275	386	392	277	300	298	331	237	324	299	4632
94(1,F12)	Standard6	196	237	213	244	272	260	303	386	373	235	296	279	323	219	304	277	4417
95(1,G12)	Standard7	182	245	259	252	250	308	337	362	372	247	311	298	366	272	323	306	4690
1(2,A1)	DILUTION LPS/fMLP .5 honey 24H	210	248	229	265	221	273	320	381	350	245	284	265	353	254	309	253	4460
2(2,B1)	DILUTION LFIG .5 honey 24H	211	248	250	267	262	334	299	349	429	257	340	247	315	231	315	297	4651
3(2,C1)	.5 honey blank	177	240	219	252	256	285	312	358	378	248	337	253	315	210	332	271	4443
4(2,D1)	DILUTION control 3 honey 24H	191	214	226	266	280	308	313	379	407	247	304	284	322	221	320	267	4549
5(2,E1)	DILUTION LPS 3 honey 24H	172	232	228	268	259	293	313	376	369	255	343	271	333	248	299	258	4517
6(2,F1)	DILUTION LFIG 3 honey 24H	171	232	230	248	247	249	267	346	337	227	260	233	298	221	286	269	4121
9(2,A2)	DILUTION LPS/fMLP .5 honey 24H	199	261	246	246	238	272	291	371	363	253	320	263	282	252	307	247	4411
10(2,B2)	DILUTION LFIG .5 honey 24H	165	222	221	228	272	267	289	331	395	249	273	263	330	211	296	259	4271
11(2,C2)	.5 honey blank	173	227	234	259	246	287	288	381	384	214	323	239	312	210	325	291	4393
12(2,D2)	DILUTION control 3 honey 24H	180	227	220	217	242	283	276	359	372	269	280	234	314	226	296	260	4255
13(2,E2)	DILUTION LPS 3 honey 24H	177	217	220	272	238	303	272	338	352	220	306	230	320	205	322	233	4225
14(2,F2)	DILUTION LFIG 3 honey 24H	159	226	212	219	214	252	253	352	328	240	261	257	275	174	325	245	3992
17(2,A3)	DILUTION LPS/fMLP .5 honey 24H	192	247	242	248	241	302	317	376	374	237	314	254	327	209	332	252	4464
18(2,B3)	DILUTION LFIG .5 honey 24H	187	195	191	224	245	281	258	345	343	230	269	244	277	192	296	248	4025
19(2,C3)	.5 honey blank	174	224	211	226	224	249	287	345	373	267	260	223	307	187	288	247	4092
20(2,D3)	DILUTION control 3 honey 24H	147	207	195	213	259	277	230	329	319	231	289	251	253	154	302	253	3909
21(2,E3)	DILUTION LPS 3 honey 24H	183	200	221	273	235	250	242	355	363	249	253	235	313	209	315	287	4183
22(2,F3)	DILUTION LFIG 3 honey 24H	159	180	191	194	212	246	251	348	309	211	259	239	292	159	294	213	3757
DataType:	Result
Location	Sample	TNF-alpha	MMP-9	CXCL8/IL-8	MMP-1	FGF-13	VEGF	IL-1 beta	IL-1ra	CCL20/MIP-3 alpha	IL-12p70	CCL3/MIP-1 alpha	CCL4/MIP-1 beta	IL-4	CCL2/MCP-1	HGF	Proteinase 3/PRTN3	Total Events
1(1,A1)	Control 0.5% honey 3H	38.63881942	201.1570537	5592.230374	126.2891642	435.9888639	80.5448597	31.8961856	2219.742931	252.5044253	121.9473031	398.4902236	2228.782646	53.66567427	658.0686713	42.21210583	13409.90273	4473
2(1,B1)	TGF beta 72 0.5% honey 3H	121.9914691	148.3195729	6860.191346	227.9688327	668.0894872	44.44859892	41.04231631	23665.00382	1650.473362	166.0986834	7975.082052	38416.24859	128.7300874	1069.183217	29.29394597	632.4663641	4926
3(1,C1)	IL-4 72 0.5% honey 3H	96.44271619	143.0393118	6875.789753	227.9688327	621.0539224	32.02419938	17.81060813	23781.28419	278.5622345	151.4522298	4374.781372	23268.25983	303.2986303	3302.485453	29.29394597	283.7689568	4668
4(1,D1)	IL-4,IL-13 72 0.5% honey 3H	131.7839988	153.600531	6877.376282	245.2435029	656.9014835	30.10781361	57.42545396	25719.45457	470.983145	180.6837169	5336.786389	27434.83859	303.2986303	4336.097597	30.15027381	750.3259809	4746
5(1,E1)	LPS 0.5% honey 3H	111.0126716	269.9219191	6004.72163	219.0612163	524.3221206	106.0586006	94.69092528	2819.465977	575.3997411	187.9549321	1639.170959	5202.385679	144.3817038	1321.821356	55.25899123	16108.34067	4943
6(1,F1)	LPS/fMLP 0.5% honey 3H	474.471751	153.600531	6663.089685	261.8864933	656.9014835	25.30982779	194.6193613	23049.35733	1322.584987	158.7835135	7780.074882	18853.63634	120.5908775	904.2865757	31.00737453	1254.446093	5048
7(1,G1)	LFIG 0.5% honey 3H	86.77764013	211.7312305	5767.486269	191.0423474	499.4718982	79.59810854	71.34406689	1720.4598	158.0832738	166.0986834	890.6222001	2322.566601	120.5908775	1464.229214	44.81235214	14886.17252	4852
8(1,H1)	control 0.5% honey 24H	16.22180864	824.3266714	5750.938228	245.2435029	517.5494225	420.595859	22.81696384	4491.638575	540.5223266	180.6837169	487.5017776	3417.126137	245.3430353	5735.126748	115.8767425	16514.03038	4974
9(1,A2)	Control 0.5% honey 3H	27.04771745	195.8707314	5338.20201	126.2891642	422.3383666	70.12243241	22.81696384	1841.394446	171.9069537	121.9473031	507.1751853	2243.37539	75.3308658	756.7979964	38.7530623	12449.71805	4996
10(1,B2)	TGF beta 72 0.5% honey 3H	228.5673159	164.1644449	7285.826385	285.8484086	699.3817329	52.07151128	64.63298111	25315.04004	2073.351203	195.2127533	10442.45381	47776.28341	151.9359603	1314.505136	31.86522809	730.3626145	4762
11(1,C2)	IL-4 72 0.5% honey 3H	150.2226328	153.600531	6722.117477	261.8864933	621.0539224	28.18987812	68.76089843	24856.12243	475.0652288	166.0986834	4835.014002	24344.65913	274.9788956	3519.234556	30.15027381	1126.070754	4852
12(1,D2)	IL-4,IL-13 72 0.5% honey 3H	103.1103756	148.3195729	6654.399193	261.8864933	630.0225813	31.06619398	29.87213191	24142.30361	406.3348107	166.0986834	4830.931598	25517.12607	335.8535758	4037.497601	29.29394597	380.3737152	4392
13(1,E2)	LPS 0.5% honey 3H	38.63881942	201.1570537	5796.718548	149.6137503	472.306963	93.78526978	28.8613937	1875.283839	211.5875276	136.7377985	1218.919772	3873.495692	94.55307365	1186.31055	42.21210583	11830.42399	4869
14(1,F2)	LPS/fMLP 0.5% honey 3H	504.8416805	158.8821624	6496.641695	269.9985758	679.2709668	26.27028455	185.0818704	24385.51898	1405.92442	180.6837169	10116.37424	22276.79238	144.3817038	1105.50632	31.86522809	1373.435969	4655
15(1,G2)	LFIG 0.5% honey 3H	54.50824877	217.0190595	6080.942113	171.0328123	503.9936404	104.1716237	39.00491034	2149.673768	112.4601955	151.4522298	932.0174403	2656.441456	120.5908775	1767.755369	43.9450569	12951.2084	5000
16(1,H2)	control 0.5% honey 24H	17.91567952	811.0413285	5543.570105	245.2435029	476.8386636	361.2096262	23.82180891	4113.143382	483.2326835	209.6903511	544.2638717	3622.042985	257.3728768	6074.594626	114.5357994	15980.60192	4871
17(1,A3)	Control 0.5% honey 3H	46.84019781	195.8707314	5449.749464	191.0423474	445.0794785	71.07069734	45.63569702	2134.55325	321.8230586	166.0986834	656.9232012	2766.235967	112.2069229	790.2622981	43.07830472	14701.10346	4924
18(1,B3)	TGF beta 72 0.5% honey 3H	290.2900223	174.7308812	6764.056482	323.6088794	710.5458392	46.35578022	242.4749719	24184.39952	2851.271669	209.6903511	10026.22209	42056.13834	166.5815171	1289.206616	33.58311871	1081.404897	5202
19(1,C3)	IL-4 72 0.5% honey 3H	100.0774031	148.3195729	6683.373066	240.9878808	630.0225813	32.9818413	21.81323999	23725.98875	351.1038735	166.0986834	5078.263503	24908.53288	286.450651	3675.29459	30.15027381	271.8822441	4736
20(1,D3)	IL-4,IL-13 72 0.5% honey 3H	197.9461515	169.4473576	6778.043464	261.8864933	679.2709668	37.76495682	56.39761428	25280.27178	535.3991278	195.2127533	7641.743422	33421.60261	356.8201375	5410.857254	31.86522809	672.568269	4566
21(1,E3)	LPS 0.5% honey 3H	111.0126716	227.5961393	5850.05716	219.0612163	508.5137954	89.05946202	101.9862388	2600.973722	584.6432593	195.2127533	1558.556974	4923.551114	144.3817038	1250.543061	51.76915283	15492.80323	5014
22(1,F3)	LPS/fMLP 0.5% honey 3H	442.2490228	164.1644449	6563.893042	269.9985758	661.3774791	27.23029596	108.249958	22603.03565	1068.359798	180.6837169	8326.966875	19073.49773	136.6527277	951.9543103	32.7238155	1006.180776	4958
23(1,G3)	LFIG 0.5% honey 3H	53.32555799	211.7312305	6006.541178	176.1529805	513.032383	101.3403425	39.00491034	1734.926952	110.0219426	151.4522298	971.5600618	2563.865774	120.5908775	1785.805887	43.07830472	12199.14203	4506
24(1,H3)	control 0.5% honey 24H	17.91567952	720.7231035	5591.972771	253.6381251	508.5137954	371.4249304	20.81068633	3570.327642	474.5549081	202.4577253	561.8346747	3727.485419	260.3424738	6024.453175	99.37466733	14728.02498	4807
25(1,A4)	TGF beta 0.5% honey 24H	51.55350358	1795.766328	6699.974348	419.2060857	764.0540119	66.3277224	35.9539002	27018.80618	2233.868498	309.8631892	10950.94633	54866.31958	522.7352118	45948.41117	38.7530623	2945.457172	4534
26(1,B4)	IL-4 72 0.5% honey 24H	39.22247604	896.0809318	6752.975052	431.957186	764.0540119	33.93913057	22.81696384	30081.76787	884.6339084	295.6608885	1616.559463	39260.21344	595.4303115	> 7820	37.02715802	1218.153843	4441
27(1,C4)	IL-4, IL-13 72 3% honey 24H	45.07751398	1007.740476	6690.487264	444.5270243	781.8626122	43.49462154	27.85155243	31047.65624	886.1950353	338.1763084	2100.622473	47830.51544	628.3607696	> 7820	42.21210583	2431.705247	4641
28(1,D4)	LPS 0.5% honey 24H	26.47278807	1127.426597	6581.771361	345.1980166	661.3774791	415.9603474	42.06199012	5272.532627	2677.630427	267.1566023	3535.672914	11436.58288	411.9729355	17973.75736	117.2181784	15884.19296	4268
29(1,E4)	LPS/fMLP 0.5% honey 24H	112.2304604	1705.170758	6704.454951	481.2545419	824.1075872	21.46317828	75.99970023	27077.55534	4514.749267	324.0345017	7546.834721	37831.72816	616.0985616	> 7820	40.48141088	957.8469884	4717
30(1,F4)	LFIG 0.5% honey 24H	59.84284703	1249.821166	6567.57337	438.2640424	790.7620724	853.2017151	69.79387561	8584.962385	2449.525481	324.0345017	9510.332188	16082.38878	591.2606087	> 7820	84.2868794	14194.7545	4765
31(1,G4)	DILUTION LFIG 24H	7.330681017	164.1644449	3537.144543	100.1585757	321.6223953	9.861086342	12.84014003	480.9929141	11.88708228	107.0705281	241.0196057	302.5225453	75.3308658	1293.09311	27.58369472	32.48637432	5051
32(1,H4)	DILUTION IL-4 24H	5.701263023	95.55331877	16.00335764	< 12.1947873799726	129.4937996	5.960730352	10.8646989	117.2149873	4.701538809	77.0001806	< 32.0713305898491	< 44.1975308641975	7.697949419	214.2433357	25.02468476	21.74442754	5639
33(1,A5)	TGF beta 0.5% honey 24H	50.37348749	1947.68476	6666.250219	425.6050338	750.6888294	46.35578022	33.92350359	26844.67151	2734.753989	295.6608885	10799.92234	52288.34431	548.852863	82742.79796	37.88979818	2799.598022	4157
34(1,B5)	IL-4 72 0.5% honey 24H	38.63881942	943.9290569	6663.8798	419.2060857	764.0540119	38.24282881	22.81696384	29245.53588	930.4622219	295.6608885	1552.634174	37002.22088	591.2606087	> 7820	37.02715802	1185.102212	4361
35(1,C5)	IL-4, IL-13 72 3% honey 24H	39.80648194	970.5152647	6690.223758	438.2640424	759.5997969	37.76495682	24.82773024	29955.72492	1049.52101	324.0345017	1903.635323	43315.7345	624.2845897	> 7820	41.34647087	1755.328294	4417
36(1,D5)	LPS 0.5% honey 24H	26.47278807	1217.887678	6639.391722	386.4505212	701.6150337	440.0580151	45.12471927	5266.935034	2932.815176	309.8631892	4131.570069	12078.1262	450.1650237	20560.64761	127.069947	15870.86414	4324
37(1,E5)	LPS/fMLP 0.5% honey 24H	129.3330349	1913.032701	6711.308368	505.0100973	786.3127388	21.46317828	92.60911911	27597.64032	4874.416678	338.1763084	8507.346422	39619.44587	616.0985616	> 7820	40.48141088	1161.42305	4284
38(1,F5)	LFIG 0.5% honey 24H	49.19458135	1193.939594	6664.143175	431.957186	792.9864443	878.0036064	73.92960968	8845.65882	2484.452736	324.0345017	7939.097485	13617.29878	578.6764684	> 7820	99.37466733	14438.75435	4584
39(1,G5)	DILUTION LFIG 24H	7.330681017	148.3195729	3633.58388	85.50051069	312.4047972	7.913988741	12.84014003	406.1100466	11.88708228	107.0705281	241.0196057	302.5225453	64.89180863	1306.157362	26.72981733	23.88479749	5113
40(1,H5)	DILUTION IL-4 24H	5.701263023	90.28185446	16.74299593	50.13726471	119.8759099	5.960730352	9.880293111	112.1158031	3.820988356	77.0001806	< 32.0713305898491	83.58583813	27.04053359	248.2459213	25.02468476	21.74442754	5091
41(1,A6)	TGF beta 0.5% honey 24H	53.91677305	1862.391581	6785.698264	438.2640424	808.5516346	54.45066501	26.84263896	26323.66162	2875.025244	338.1763084	12273.41093	56019.30708	557.4422094	256745.9531	39.61693737	1752.378392	3908
42(1,B6)	IL-4 72 0.5% honey 24H	43.90392209	821.6695389	6576.512394	441.4009318	781.8626122	28.18987812	24.82773024	29624.1338	1296.245489	324.0345017	3132.477349	49890.36026	614.0449371	> 7820	38.7530623	1460.922407	4123
43(1,C6)	IL-4, IL-13 72 3% honey 24H	45.07751398	949.2460789	6644.393737	450.7474797	766.280806	37.76495682	29.87213191	30249.99402	1171.104832	338.1763084	2049.803594	45901.63869	636.4801491	> 7820	39.61693737	3439.67722	4203
44(1,D6)	LPS 0.5% honey 24H	25.89836008	1108.805528	6531.307243	359.213674	710.5458392	405.7599038	32.90944868	4343.186051	2313.191969	295.6608885	3806.540847	11373.66936	454.8410553	19414.15928	113.1953544	14905.98232	4481
45(1,E6)	LPS/fMLP 0.5% honey 24H	118.3272703	1793.101506	6658.612586	481.2545419	830.7716758	20.50020381	68.76089843	26495.14831	5131.52147	366.3766878	9215.884679	41015.593	650.5859964	> 7820	43.07830472	786.5217345	4317
46(1,F6)	LFIG 0.5% honey 24H	61.03097637	1225.870762	6405.100843	463.0658686	741.7744202	739.6349244	196.7404352	8950.071591	3512.577285	352.2899591	9628.909067	15547.35276	593.3469988	> 7820	95.81760593	14873.48218	4542
47(1,G6)	DILUTION LFIG 24H	733.0681017	14831.95729	285044.7291	10015.85757	26380.69249	888.8215298	1284.014003	32684.07669	826.9081459	9209.416704	19337.8434	30252.25453	6489.180863	103102.7211	2672.981733	2121.005722	4551
48(1,H6)	DILUTION IL-4 24H	624.2554	9555.331877	1261.1127	6918.155094	12228.36714	693.8234461	1086.46989	9342.532016	470.1538809	9209.416704	< 32.0713305898491	8358.583813	2704.053359	22278.73413	2587.680512	1588.436995	5251
49(1,A7)	DILUTION IL-4, IL-13 24H	624.2554	10082.58619	796.6939374	2488.542971	13429.00501	693.8234461	1086.46989	7314.374076	382.0988356	9209.416704	< 32.0713305898491	8358.583813	769.7949419	13515.74033	2587.680512	1376.467318	5106
50(1,B7)	DILUTION LPS 24H	624.2554	11137.3966	25977.16751	2488.542971	14863.20125	693.8234461	1086.46989	14337.87839	558.7313251	7700.01806	< 32.0713305898491	19505.10706	769.7949419	19069.05805	2502.468476	1059.927761	5268
51(1,C7)	DILUTION LPS/fMLP 24H	570.1263023	10609.94278	12871.28091	2488.542971	13429.00501	596.0730352	1086.46989	7664.769871	470.1538809	9209.416704	< 32.0713305898491	14761.01314	769.7949419	6115.726647	2587.680512	641.3415277	5385
52(1,D7)	DILUTION LPS 3H	678.5740082	9028.185446	11821.13485	< 12.1947873799726	12949.37996	596.0730352	1086.46989	7900.218632	647.7524526	7700.01806	< 32.0713305898491	14761.01314	2704.053359	1837.80395	2587.680512	1059.927761	5436
53(1,E7)	DILUTION LPS/fMLP 3H	733.0681017	9028.185446	22993.26645	< 12.1947873799726	12949.37996	596.0730352	988.0293111	15957.52665	382.0988356	9209.416704	< 32.0713305898491	14761.01314	769.7949419	1837.80395	2587.680512	< 2.08504801097394	5508
54(1,F7)	DILUTION LPS/fMLP 3% honey 24H	1397.446991	9555.331877	46219.34409	2488.542971	15339.80421	596.0730352	1086.46989	6396.957703	826.9081459	7700.01806	< 32.0713305898491	11892.78366	769.7949419	1837.80395	2587.680512	178.6183149	5534
55(1,G7)	DILUTION .5% honey control 24H	570.1263023	9555.331877	8805.13172	< 12.1947873799726	13429.00501	693.8234461	1086.46989	3311.774702	737.1594807	9209.416704	< 32.0713305898491	8358.583813	769.7949419	4501.228757	2672.981733	51998.04039	5330
56(1,H7)	DILUTION tgf beta .5 honey 24	624.2554	11664.94307	78279.00748	5013.726471	17712.95856	693.8234461	1086.46989	37333.03734	1007.296932	9209.416704	12754.19266	41162.24951	2704.053359	29743.69957	2758.369472	1007.362412	5157
57(1,A8)	DILUTION IL-4, IL-13 24H	570.1263023	9555.331877	956.1439452	6918.155094	12468.92081	498.1179016	988.0293111	7782.311315	382.0988356	7700.01806	< 32.0713305898491	8358.583813	769.7949419	14650.03266	2502.468476	2549.293445	5281
58(1,B8)	DILUTION LPS 24H	570.1263023	11664.94307	48179.69757	2488.542971	14863.20125	596.0730352	1086.46989	19298.47949	826.9081459	9209.416704	19337.8434	23499.41314	2704.053359	33468.31488	2587.680512	1641.532536	5431
59(1,C8)	DILUTION LPS/fMLP 24H	624.2554	13248.09852	70513.0786	2488.542971	16765.58122	596.0730352	1086.46989	32289.34145	826.9081459	9209.416704	< 32.0713305898491	23499.41314	2704.053359	35709.92368	2502.468476	902.4198515	4987
60(1,D8)	DILUTION LPS 3H	651.3919435	9028.185446	12027.08319	< 12.1947873799726	13429.00501	498.1179016	1086.46989	7900.218632	470.1538809	9209.416704	< 32.0713305898491	8358.583813	769.7949419	2336.18294	2587.680512	305.7788392	5176
61(1,E8)	DILUTION LPS/fMLP 3H	787.7256263	9028.185446	30891.52105	< 12.1947873799726	14146.95186	498.1179016	988.0293111	21016.11933	470.1538809	6176.274077	< 32.0713305898491	14761.01314	769.7949419	1837.80395	2417.348467	29.22079507	5319
62(1,F8)	DILUTION LPS/fMLP 3% honey 24H	1509.645718	9028.185446	52875.59697	< 12.1947873799726	15339.80421	596.0730352	988.0293111	5947.977937	826.9081459	7700.01806	< 32.0713305898491	8358.583813	769.7949419	1837.80395	2502.468476	128.2651483	5127
63(1,G8)	DILUTION .5% honey control 24H	570.1263023	9028.185446	6382.386995	< 12.1947873799726	12468.92081	596.0730352	988.0293111	3018.228215	558.7313251	7700.01806	< 32.0713305898491	< 44.1975308641975	769.7949419	4501.228757	2587.680512	24927.36176	5742
64(1,H8)	DILUTION tgf beta .5 honey 24	570.1263023	10609.94278	49144.74623	6918.155094	15339.80421	498.1179016	1086.46989	23351.73518	916.9634319	7700.01806	7316.997807	23499.41314	2704.053359	24028.65993	2587.680512	850.0494751	5204
65(1,A9)	DILUTION IL-4, IL-13 24H	570.1263023	9555.331877	1189.808015	5013.726471	11987.59099	498.1179016	1086.46989	9587.64226	382.0988356	7700.01806	< 32.0713305898491	8358.583813	769.7949419	20768.97757	2502.468476	4059.791895	5362
66(1,B9)	DILUTION LPS 24H	624.2554	11137.3966	47613.15753	6918.155094	15339.80421	596.0730352	1086.46989	19440.4591	647.7524526	9209.416704	7316.997807	23499.41314	769.7949419	35788.37491	2587.680512	1960.879209	5032
67(1,C9)	DILUTION LPS/fMLP 24H	624.2554	13248.09852	81381.11496	2488.542971	16765.58122	498.1179016	1086.46989	32684.07669	1097.885129	7700.01806	< 32.0713305898491	23499.41314	1854.618732	43177.65508	2502.468476	902.4198515	5377
68(1,D9)	DILUTION LPS 3H	570.1263023	7974.242042	10408.07961	< 12.1947873799726	12468.92081	498.1179016	889.837204	6396.957703	382.0988356	6176.274077	< 32.0713305898491	< 44.1975308641975	769.7949419	1837.80395	2417.348467	178.6183149	5279
69(1,E9)	DILUTION LPS/fMLP 3H	733.0681017	8501.153158	27274.70156	< 12.1947873799726	13907.82974	498.1179016	988.0293111	16505.18614	470.1538809	7700.01806	< 32.0713305898491	14761.01314	769.7949419	1837.80395	2502.468476	29.22079507	5071
70(1,F9)	DILUTION LPS/fMLP 3% honey 24H	1174.162079	9028.185446	39829.92664	2488.542971	14863.20125	596.0730352	988.0293111	4643.520379	826.9081459	6176.274077	< 32.0713305898491	8358.583813	769.7949419	2096.821741	2672.981733	29.22079507	5239
71(1,G9)	DILUTION .5% honey control 24H	570.1263023	8501.153158	5196.948115	2488.542971	12468.92081	596.0730352	1086.46989	2921.642328	470.1538809	7700.01806	< 32.0713305898491	< 44.1975308641975	769.7949419	3872.239233	2587.680512	11311.98277	5332
72(1,H9)	DILUTION tgf beta .5 honey 24	570.1263023	10082.58619	43578.31138	2488.542971	14863.20125	399.9161497	988.0293111	19511.52897	737.1594807	7700.01806	< 32.0713305898491	19505.10706	769.7949419	23927.99362	2672.981733	459.9682882	4964
73(1,A10)	DILUTION IL-4 72 .5% honey 24H	570.1263023	9028.185446	10283.59514	2488.542971	12468.92081	399.9161497	1086.46989	18591.81433	470.1538809	7700.01806	< 32.0713305898491	8358.583813	1854.618732	23318.23912	2672.981733	< 2.08504801097394	4783
74(1,B10)	DILUTION IL-4 72 .5% honey 24H	570.1263023	9555.331877	17241.77134	2488.542971	12949.37996	399.9161497	988.0293111	27937.60589	470.1538809	7700.01806	< 32.0713305898491	8358.583813	< 5.1440329218107	35631.36691	2672.981733	178.6183149	5145
75(1,C10)	DILUTION IL-4 72 .5% honey 24H	570.1263023	10082.58619	52913.84298	6918.155094	15577.84635	498.1179016	1086.46989	68550.59753	826.9081459	7700.01806	< 32.0713305898491	33229.88659	4130.561506	86627.37602	2587.680512	902.4198515	5164
76(1,D10)	DILUTION IL-4/13 .5 honey 24H	570.1263023	10082.58619	33188.97336	5013.726471	13907.82974	596.0730352	988.0293111	57428.67555	647.7524526	7700.01806	< 32.0713305898491	23499.41314	2704.053359	66849.76006	2587.680512	693.3920939	4997
77(1,E10)	DILUTION IL-4/13 .5 honey 24H	624.2554	10609.94278	50834.57933	6918.155094	15339.80421	596.0730352	1086.46989	77217.25866	737.1594807	9209.416704	< 32.0713305898491	33229.88659	4130.561506	95080.44695	2672.981733	745.5307507	5036
78(1,F10)	DILUTION IL-4/13 .5 honey 24H	624.2554	10609.94278	59270.92169	5013.726471	15815.71965	498.1179016	1086.46989	87537.99406	916.9634319	7700.01806	12754.19266	33229.88659	4130.561506	106392.3146	2672.981733	1429.395045	4842
79(1,G10)	DILUTION LPS .5 honey 24H	678.5740082	10609.94278	47707.52201	5013.726471	15339.80421	791.3988741	1185.13746	4963.349181	3038.4423	9209.416704	12754.19266	19505.10706	2704.053359	20658.46468	2843.841216	92235.93546	4717
80(1,H10)	DILUTION LPS .5 honey 24H	570.1263023	10082.58619	21929.25519	< 12.1947873799726	13907.82974	596.0730352	1086.46989	4120.487091	1007.296932	7700.01806	< 32.0713305898491	< 44.1975308641975	769.7949419	12469.80743	2587.680512	19689.42718	4257
81(1,A11)	Standard1	2310.828761	39438.03002	1087.977273	8670.434863	47960.51305	2074.421009	3751.885924	6720.035575	1991.202266	33338.31033	22489.96403	31592.26991	3603.238603	7843.448456	9456.212953	1773.466324	5127
82(1,B11)	Standard2	734.7441074	10722.42129	372.365409	2956.150633	14139.81928	728.6709642	1357.014876	2239.050325	612.6067161	10866.83544	7582.605207	10506.58686	1266.657584	2533.627462	3492.826225	515.9124318	4630
83(1,C11)	Standard3	229.4967412	3257.730965	113.4185274	998.8253024	5376.505508	227.9025378	427.2243633	708.1014527	205.4530787	3419.799005	2630.29753	3625.789405	417.4398112	875.6014869	1116.145057	146.4165239	5420
84(1,D11)	Standard4	72.03285889	1092.488743	34.41265242	324.3670356	1764.878155	73.73794689	127.3726903	209.6891387	67.23765562	1102.11045	833.4967823	1178.996185	134.5827405	290.2946914	341.7972717	44.38811536	5474
85(1,E11)	Standard5	26.95838652	440.0668185	13.08569184	118.3456759	521.644282	25.32168035	45.26424951	79.10603982	25.10914662	410.3845711	305.6732603	399.5430304	51.7714217	93.58677436	113.8113601	42.73372293	5545
86(1,F11)	Standard6	11.94598111	206.4679555	5.949040077	56.82950473	206.6139969	11.21280239	20.26635961	34.26255085	10.99825681	190.2188134	120.5098029	166.1494329	20.65280753	35.24594369	51.02256337	13.55167863	5628
87(1,G11)	Standard7	2.581016216	39.87121021	1.229991537	< 12.1947873799726	62.34460406	1.999580749	4.44918602	8.223887693	1.473399889	30.88137038	< 32.0713305898491	< 44.1975308641975	< 5.1440329218107	6.128431489	12.93840256	0.893091575	5151
88(1,H11)	DILUTION LPS .5 honey 24H	3.121277	47.77665938	94.3891362	12.44271485	67.14502506	2.980365176	5.432349449	15.82150985	4.58481716	38.5000903	< 32.0713305898491	13.6995906	3.848974709	50.0240755	13.79184736	63.5030283	5144
89(1,A12)	Standard1	2358.229104	41801.58713	1113.852548	9192.606595	51143.07389	2093.330585	3903.191161	6985.705499	2133.176756	34520.47445	25294.88251	33967.89356	3929.010014	8377.901252	11248.0409	1845.72646	5030
90(1,B12)	Standard2	733.7311085	10614.84562	361.204853	2921.02571	14200.24437	704.483564	1339.729222	2240.403781	614.9724867	10762.55966	7762.061824	10570.10382	1230.670458	2540.866249	3503.521355	508.334892	4696
91(1,C12)	Standard3	227.2414526	3204.180791	116.1720051	1006.081219	5327.58028	227.9025378	442.3688233	731.6841288	204.437125	3428.978535	2734.133961	3704.405598	424.6527073	906.7507785	1136.776499	149.2506614	4594
92(1,D12)	Standard4	71.7253001	1084.488548	34.56048794	319.1070825	1695.359934	71.85875202	129.7754844	214.6932558	69.20076717	1082.723271	838.9952012	1175.467317	134.5827405	288.0768708	345.1086048	44.66398371	5214
93(1,E12)	Standard5	26.07196026	432.0937067	12.8896782	109.5306081	508.3955864	25.08359883	45.26424951	78.42565077	24.63363145	403.6106059	305.6732603	384.3489426	47.27653683	92.40253151	113.3546405	39.97962785	4632
94(1,F12)	Standard6	12.66222186	201.1675141	6.3055635	50.07928784	206.6139969	12.17445416	21.54114559	36.57187038	11.46207878	204.2431138	140.1144099	166.1494329	26.83283714	38.4940375	52.35890336	13.55167863	4417
95(1,G12)	Standard7	2.850631512	39.87121021	1.327487726	< 12.1947873799726	59.93795495	1.999580749	4.940146555	8.653873529	1.473399889	30.88137038	< 32.0713305898491	< 44.1975308641975	< 5.1440329218107	9.189019748	13.36490867	0.893091575	4690
1(2,A1)	DILUTION LPS/fMLP .5 honey 24H	624.2554	12192.57803	259221.5184	5013.726471	23819.5501	399.9161497	988.0293111	49386.42925	2199.651361	7700.01806	12754.19266	30252.25453	4130.561506	108490.2081	2672.981733	902.4198515	4460
2(2,B1)	DILUTION LFIG .5 honey 24H	516.2032433	8501.153158	90080.12724	< 12.1947873799726	16765.58122	596.0730352	988.0293111	4017.446721	558.7313251	6176.274077	< 32.0713305898491	< 44.1975308641975	< 5.1440329218107	40466.25047	2758.369472	7281.144222	4651
3(2,C1)	.5 honey blank	4.625059975	79.74242042	2.459983075	< 12.1947873799726	119.8759099	3.999161497	8.89837204	17.30774706	0.391555984	61.76274077	< 32.0713305898491	< 44.1975308641975	< 5.1440329218107	1.757841642	27.15664949	< 2.08504801097394	4443
4(2,D1)	DILUTION control 3 honey 24H	570.1263023	7974.242042	11995.36962	< 12.1947873799726	11987.59099	202.4744341	889.837204	1817.659045	< 2.63374485596708	4634.180939	< 32.0713305898491	< 44.1975308641975	< 5.1440329218107	< 10.7270233196159	2587.680512	< 2.08504801097394	4549
5(2,E1)	DILUTION LPS 3 honey 24H	624.2554	7974.242042	53239.07491	< 12.1947873799726	14863.20125	301.4042956	889.837204	2083.390621	< 2.63374485596708	4634.180939	< 32.0713305898491	< 44.1975308641975	< 5.1440329218107	< 10.7270233196159	2587.680512	< 2.08504801097394	4517
6(2,F1)	DILUTION LFIG 3 honey 24H	516.2032433	6920.816278	47952.97998	< 12.1947873799726	13429.00501	102.8993408	694.3088322	1993.989889	< 2.63374485596708	4634.180939	< 32.0713305898491	< 44.1975308641975	< 5.1440329218107	< 10.7270233196159	2417.348467	< 2.08504801097394	4121
9(2,A2)	DILUTION LPS/fMLP .5 honey 24H	624.2554	12192.57803	250544.3543	< 12.1947873799726	22885.21708	498.1179016	988.0293111	42604.50498	2757.921829	7700.01806	< 32.0713305898491	27035.36098	2704.053359	102279.1815	2672.981733	1323.585327	4411
10(2,B2)	DILUTION LFIG .5 honey 24H	570.1263023	7974.242042	103577.8308	< 12.1947873799726	16765.58122	693.8234461	889.837204	4963.349181	737.1594807	4634.180939	< 32.0713305898491	< 44.1975308641975	769.7949419	47132.13408	2587.680512	11034.70347	4271
11(2,C2)	.5 honey blank	6.242554	85.01153158	2.851795472	< 12.1947873799726	127.0925687	5.960730352	11.8513746	18.17659045	2.080770879	92.09416704	127.5419266	83.58583813	27.04053359	18.3780395	27.58369472	< 2.08504801097394	4393
12(2,D2)	DILUTION control 3 honey 24H	516.2032433	7447.460056	9787.575786	< 12.1947873799726	11505.35079	202.4744341	889.837204	1817.659045	< 2.63374485596708	4634.180939	< 32.0713305898491	< 44.1975308641975	< 5.1440329218107	< 10.7270233196159	2502.468476	< 2.08504801097394	4255
13(2,E2)	DILUTION LPS 3 honey 24H	678.5740082	6920.816278	31123.8994	< 12.1947873799726	12949.37996	102.8993408	791.9196206	1817.659045	< 2.63374485596708	3854.262069	< 32.0713305898491	< 44.1975308641975	< 5.1440329218107	< 10.7270233196159	2332.323519	29.22079507	4225
14(2,F2)	DILUTION LFIG 3 honey 24H	733.0681017	6920.816278	105182.3415	< 12.1947873799726	15339.80421	202.4744341	791.9196206	2264.558461	< 2.63374485596708	3066.685618	< 32.0713305898491	< 44.1975308641975	< 5.1440329218107	< 10.7270233196159	2587.680512	78.364026	3992
17(2,A3)	DILUTION LPS/fMLP .5 honey 24H	570.1263023	11137.3966	244525.2623	< 12.1947873799726	22885.21708	301.4042956	988.0293111	36684.32393	1462.429034	7700.01806	< 32.0713305898491	19505.10706	769.7949419	88204.58278	2758.369472	178.6183149	4464
18(2,B3)	DILUTION LFIG .5 honey 24H	516.2032433	8501.153158	133336.6807	< 12.1947873799726	17239.57044	693.8234461	988.0293111	5615.728675	1188.708228	6176.274077	< 32.0713305898491	< 44.1975308641975	< 5.1440329218107	55155.81224	2587.680512	13312.70683	4025
19(2,C3)	.5 honey blank	4.090586591	74.47460056	2.266925705	< 12.1947873799726	105.3796207	1.028993408	7.919196206	15.59694596	< 2.63374485596708	61.76274077	< 32.0713305898491	< 44.1975308641975	< 5.1440329218107	< 10.7270233196159	25.02468476	< 2.08504801097394	4092
20(2,D3)	DILUTION control 3 honey 24H	570.1263023	6920.816278	21792.4308	< 12.1947873799726	11987.59099	102.8993408	791.9196206	1905.405313	< 2.63374485596708	4634.180939	< 32.0713305898491	< 44.1975308641975	< 5.1440329218107	< 10.7270233196159	2587.680512	128.2651483	3909
21(2,E3)	DILUTION LPS 3 honey 24H	570.1263023	6920.816278	28934.20162	< 12.1947873799726	12468.92081	301.4042956	743.073556	1730.774706	< 2.63374485596708	3066.685618	< 32.0713305898491	< 44.1975308641975	< 5.1440329218107	< 10.7270233196159	2502.468476	< 2.08504801097394	4183
22(2,F3)	DILUTION LFIG 3 honey 24H	787.7256263	7974.242042	159692.5244	< 12.1947873799726	17712.95856	202.4744341	889.837204	3115.453377	39.15559839	4634.180939	< 32.0713305898491	< 44.1975308641975	< 5.1440329218107	1837.80395	2587.680512	178.6183149	3757
DataType:	Range
Location	Sample	TNF-alpha	MMP-9	CXCL8/IL-8	MMP-1	FGF-13	VEGF	IL-1 beta	IL-1ra	CCL20/MIP-3 alpha	IL-12p70	CCL3/MIP-1 alpha	CCL4/MIP-1 beta	IL-4	CCL2/MCP-1	HGF	Proteinase 3/PRTN3	Total Events
1(1,A1)	Control 0.5% honey 3H																	4473
2(1,B1)	TGF beta 72 0.5% honey 3H																	4926
3(1,C1)	IL-4 72 0.5% honey 3H																	4668
4(1,D1)	IL-4,IL-13 72 0.5% honey 3H																	4746
5(1,E1)	LPS 0.5% honey 3H																	4943
6(1,F1)	LPS/fMLP 0.5% honey 3H																	5048
7(1,G1)	LFIG 0.5% honey 3H																	4852
8(1,H1)	control 0.5% honey 24H																	4974
9(1,A2)	Control 0.5% honey 3H																	4996
10(1,B2)	TGF beta 72 0.5% honey 3H																	4762
11(1,C2)	IL-4 72 0.5% honey 3H																	4852
12(1,D2)	IL-4,IL-13 72 0.5% honey 3H																	4392
13(1,E2)	LPS 0.5% honey 3H																	4869
14(1,F2)	LPS/fMLP 0.5% honey 3H																	4655
15(1,G2)	LFIG 0.5% honey 3H																	5000
16(1,H2)	control 0.5% honey 24H																	4871
17(1,A3)	Control 0.5% honey 3H																	4924
18(1,B3)	TGF beta 72 0.5% honey 3H																	5202
19(1,C3)	IL-4 72 0.5% honey 3H																	4736
20(1,D3)	IL-4,IL-13 72 0.5% honey 3H																	4566
21(1,E3)	LPS 0.5% honey 3H																	5014
22(1,F3)	LPS/fMLP 0.5% honey 3H																	4958
23(1,G3)	LFIG 0.5% honey 3H																	4506
24(1,H3)	control 0.5% honey 24H																	4807
25(1,A4)	TGF beta 0.5% honey 24H																	4534
26(1,B4)	IL-4 72 0.5% honey 24H																	4441
27(1,C4)	IL-4, IL-13 72 3% honey 24H																	4641
28(1,D4)	LPS 0.5% honey 24H																	4268
29(1,E4)	LPS/fMLP 0.5% honey 24H																	4717
30(1,F4)	LFIG 0.5% honey 24H																	4765
31(1,G4)	DILUTION LFIG 24H																	5051
32(1,H4)	DILUTION IL-4 24H																	5639
33(1,A5)	TGF beta 0.5% honey 24H																	4157
34(1,B5)	IL-4 72 0.5% honey 24H																	4361
35(1,C5)	IL-4, IL-13 72 3% honey 24H																	4417
36(1,D5)	LPS 0.5% honey 24H																	4324
37(1,E5)	LPS/fMLP 0.5% honey 24H																	4284
38(1,F5)	LFIG 0.5% honey 24H																	4584
39(1,G5)	DILUTION LFIG 24H																	5113
40(1,H5)	DILUTION IL-4 24H																	5091
41(1,A6)	TGF beta 0.5% honey 24H																	3908
42(1,B6)	IL-4 72 0.5% honey 24H																	4123
43(1,C6)	IL-4, IL-13 72 3% honey 24H																	4203
44(1,D6)	LPS 0.5% honey 24H																	4481
45(1,E6)	LPS/fMLP 0.5% honey 24H																	4317
46(1,F6)	LFIG 0.5% honey 24H																	4542
47(1,G6)	DILUTION LFIG 24H																	4551
48(1,H6)	DILUTION IL-4 24H																	5251
49(1,A7)	DILUTION IL-4, IL-13 24H																	5106
50(1,B7)	DILUTION LPS 24H																	5268
51(1,C7)	DILUTION LPS/fMLP 24H																	5385
52(1,D7)	DILUTION LPS 3H																	5436
53(1,E7)	DILUTION LPS/fMLP 3H																	5508
54(1,F7)	DILUTION LPS/fMLP 3% honey 24H																	5534
55(1,G7)	DILUTION .5% honey control 24H																	5330
56(1,H7)	DILUTION tgf beta .5 honey 24																	5157
57(1,A8)	DILUTION IL-4, IL-13 24H																	5281
58(1,B8)	DILUTION LPS 24H																	5431
59(1,C8)	DILUTION LPS/fMLP 24H																	4987
60(1,D8)	DILUTION LPS 3H																	5176
61(1,E8)	DILUTION LPS/fMLP 3H																	5319
62(1,F8)	DILUTION LPS/fMLP 3% honey 24H																	5127
63(1,G8)	DILUTION .5% honey control 24H																	5742
64(1,H8)	DILUTION tgf beta .5 honey 24																	5204
65(1,A9)	DILUTION IL-4, IL-13 24H																	5362
66(1,B9)	DILUTION LPS 24H																	5032
67(1,C9)	DILUTION LPS/fMLP 24H																	5377
68(1,D9)	DILUTION LPS 3H																	5279
69(1,E9)	DILUTION LPS/fMLP 3H																	5071
70(1,F9)	DILUTION LPS/fMLP 3% honey 24H																	5239
71(1,G9)	DILUTION .5% honey control 24H																	5332
72(1,H9)	DILUTION tgf beta .5 honey 24																	4964
73(1,A10)	DILUTION IL-4 72 .5% honey 24H																	4783
74(1,B10)	DILUTION IL-4 72 .5% honey 24H																	5145
75(1,C10)	DILUTION IL-4 72 .5% honey 24H																	5164
76(1,D10)	DILUTION IL-4/13 .5 honey 24H																	4997
77(1,E10)	DILUTION IL-4/13 .5 honey 24H																	5036
78(1,F10)	DILUTION IL-4/13 .5 honey 24H																	4842
79(1,G10)	DILUTION LPS .5 honey 24H																	4717
80(1,H10)	DILUTION LPS .5 honey 24H																	4257
81(1,A11)	Standard1																	5127
82(1,B11)	Standard2																	4630
83(1,C11)	Standard3																	5420
84(1,D11)	Standard4																	5474
85(1,E11)	Standard5																	5545
86(1,F11)	Standard6																	5628
87(1,G11)	Standard7																	5151
88(1,H11)	DILUTION LPS .5 honey 24H																	5144
89(1,A12)	Standard1																	5030
90(1,B12)	Standard2																	4696
91(1,C12)	Standard3																	4594
92(1,D12)	Standard4																	5214
93(1,E12)	Standard5																	4632
94(1,F12)	Standard6																	4417
95(1,G12)	Standard7																	4690
1(2,A1)	DILUTION LPS/fMLP .5 honey 24H																	4460
2(2,B1)	DILUTION LFIG .5 honey 24H																	4651
3(2,C1)	.5 honey blank																	4443
4(2,D1)	DILUTION control 3 honey 24H																	4549
5(2,E1)	DILUTION LPS 3 honey 24H																	4517
6(2,F1)	DILUTION LFIG 3 honey 24H																	4121
9(2,A2)	DILUTION LPS/fMLP .5 honey 24H																	4411
10(2,B2)	DILUTION LFIG .5 honey 24H																	4271
11(2,C2)	.5 honey blank																	4393
12(2,D2)	DILUTION control 3 honey 24H																	4255
13(2,E2)	DILUTION LPS 3 honey 24H																	4225
14(2,F2)	DILUTION LFIG 3 honey 24H																	3992
17(2,A3)	DILUTION LPS/fMLP .5 honey 24H																	4464
18(2,B3)	DILUTION LFIG .5 honey 24H																	4025
19(2,C3)	.5 honey blank																	4092
20(2,D3)	DILUTION control 3 honey 24H																	3909
21(2,E3)	DILUTION LPS 3 honey 24H																	4183
22(2,F3)	DILUTION LFIG 3 honey 24H																	3757
DataType:	Avg Net MFI
Sample	TNF-alpha	MMP-9	CXCL8/IL-8	MMP-1	FGF-13	VEGF	IL-1 beta	IL-1ra	CCL20/MIP-3 alpha	IL-12p70	CCL3/MIP-1 alpha	CCL4/MIP-1 beta	IL-4	CCL2/MCP-1	HGF	Proteinase 3/PRTN3
Standard1	6881	15094.75	5514.5	4012.25	6638.25	4592.5	6759	5065	3927	5918.75	19670.5	9823.75	2736	19565.25	16470.75	6198.5
Standard2	2270.5	3991.5	2118	1580.5	4387	1572.5	2451.75	2083.5	1233.75	1797	8318	4656.75	774.5	11090	7096.5	1822
Standard3	743.5	1221	775	483	2228.5	508	820.75	846	445	549.25	1533	1248.5	190	3406	2370	558
Standard4	248.5	419.5	278.5	151	783.5	175	257.75	321	172	176.5	172	219.5	58	634.25	751.5	189.5
Standard5	98.5	174.5	125.25	86	233	74.25	100	146.5	82.5	72.5	42	52	33.5	121	258.5	178
Standard6	49.75	87	70.5	74.5	95	46	52.75	78	53.5	42	26.5	29	28.5	46.5	121.5	76
Standard7	15.5	25	26.5	68	32.5	26	20.5	25.5	32	19	22	22	25	27.5	33.5	28
Control 0.5% honey 3H	72	47.33333333	12178.33333	78	99.66666667	99	44.5	1126	285	24	37.33333333	229	31.66666667	920	51	22414.5
TGF beta 72 0.5% honey 3H	360.3333333	40.66666667	15070.66667	92.33333333	157	71.33333333	123.6666667	8005.666667	2140	27.66666667	4166.166667	8017.666667	39.66666667	1993	39.66666667	1460.833333
IL-4 72 0.5% honey 3H	202.3333333	38	14675	87.83333333	141.6666667	54	47	7936.166667	403.6666667	25.66666667	1230.666667	5295.5	61.33333333	7813.333333	37.66666667	1016.5
IL-4,IL-13 72 0.5% honey 3H	249	39.66666667	14693	89.33333333	148.6666667	56	58.66666667	8177.166667	504.8333333	27	1891.333333	6111.333333	69.33333333	10126.66667	38.33333333	1091.166667
LPS 0.5% honey 3H	154.6666667	54	12999.5	82.66666667	114.5	122.6666667	85	1279.666667	490.3333333	26.5	139.6666667	636.1666667	37	2058.666667	60.66666667	23959
LPS/fMLP 0.5% honey 3H	770	40	14322.16667	90.66666667	151	49	168.6666667	7732.5	1269.666667	26.5	3648.666667	4427.5	37.66666667	1444.333333	40	2142
LFIG 0.5% honey 3H	118.3333333	50.33333333	13130	80.83333333	115.3333333	121.3333333	60.5	1039.5	162.1666667	25.33333333	68	243	36	3121.5	54	22131
control 0.5% honey 24H	37	158.1666667	12506.33333	88.33333333	114.3333333	431	33.66666667	1925	532.8333333	28.16666667	37.33333333	421.1666667	55.5	12525.16667	128.8333333	26003.66667
TGF beta 0.5% honey 24H	96.66666667	361.6666667	14593.33333	113.3333333	175.3333333	79.83333333	43.33333333	8610.833333	2535	36.33333333	5489	9095.5	113.6666667	22514.16667	48	4321.166667
IL-4 72 0.5% honey 24H	77.33333333	177.3333333	14493	113.8333333	174.3333333	56.5	34.66666667	9350.5	1051.666667	35.66666667	288.6666667	7913.666667	127.1666667	23280.5	46.66666667	2273.166667
IL-4, IL-13 72 3% honey 24H	82	194	14513.16667	116	174.1666667	63	38.66666667	9542.166667	1050.5	37.66666667	241.8333333	8339.333333	134.3333333	23487.33333	50.66666667	4392.333333
LPS 0.5% honey 24H	52.66666667	227	14340.5	103.6666667	156.6666667	470	51	2258	2559.833333	34.66666667	812.5	2360.5	90.66666667	20261.5	139.1666667	25702
LPS/fMLP 0.5% honey 24H	209.6666667	349.5	14544.33333	123.3333333	184.1666667	43.66666667	89	8694.5	4580.666667	38.33333333	3425.666667	7669.166667	133.8333333	23508.5	51	1726
LFIG 0.5% honey 24H	104.6666667	240.5	14267	116	175.5	906.8333333	121.6666667	3560.166667	2720.666667	37.66666667	3842	3247.666667	124.1666667	23131.83333	110	24004.16667
DILUTION LFIG 24H	19	39	7927	73.66666667	70.16666667	31	24	308.5	40.66666667	21.66666667	25.66666667	28	30.33333333	1960.5	34.33333333	73.66666667
DILUTION IL-4 24H	16.33333333	27.66666667	82.33333333	70.66666667	32.83333333	28.33333333	21.66666667	108.3333333	33.66666667	20.33333333	22.66666667	22.66666667	26.66666667	159.6666667	32.33333333	62.33333333
DILUTION IL-4, IL-13 24H	16.33333333	28.33333333	60	71	33.33333333	27.66666667	21.66666667	87.66666667	33	20.33333333	23	23	26	104	32.33333333	75
DILUTION LPS 24H	16.66666667	31.33333333	1262.666667	70.66666667	38.33333333	28.33333333	22	160.3333333	36.33333333	20.66666667	23.83333333	25.66666667	26.33333333	235.3333333	32.66666667	54.33333333
DILUTION LPS/fMLP 24H	16.66666667	33.33333333	1612.166667	70	39.66666667	27.66666667	22	200.8333333	37.66666667	20.66666667	22.33333333	25.33333333	26.5	250	32.33333333	40.33333333
DILUTION LPS 3H	17.16666667	26.33333333	426.1666667	68.66666667	34	27.33333333	21.33333333	80.66666667	34.33333333	20	22.66666667	23	26.33333333	28.33333333	32.33333333	34.5
DILUTION LPS/fMLP 3H	19.33333333	26.66666667	892	68.33333333	35.5	27.33333333	21	161.3333333	33.66666667	20	23	24	26	28	32	24.66666667
DILUTION LPS/fMLP 3% honey 24H	30.33333333	27.33333333	1419.833333	69.33333333	38.66666667	28	21.33333333	65.33333333	38	19.66666667	23	23.16666667	26	28.16666667	33	26.66666667
DILUTION .5% honey control 24H	16	27	274.3333333	69.33333333	33.66666667	28.33333333	21.66666667	40.66666667	35.33333333	20.33333333	22.66666667	22.33333333	26	34.33333333	33.33333333	553.3333333
DILUTION tgf beta .5 honey 24	16.33333333	30.33333333	1695	71	40.33333333	27.33333333	21.66666667	221.1666667	38.66666667	20.33333333	23.5	27.66666667	26.66666667	191	34	39.5
DILUTION IL-4 72 .5% honey 24H	16	28	863.6666667	70.66666667	35.5	26.33333333	21.66666667	289	35.33333333	20	22.66666667	25	26.5	549.3333333	33.66666667	31.33333333
DILUTION IL-4/13 .5 honey 24H	16.66666667	29.66666667	1455.166667	71.33333333	38.33333333	27.66666667	21.66666667	498	37.33333333	20.33333333	23.33333333	28	27.66666667	1255.666667	33.66666667	43
DILUTION LPS .5 honey 24H	17	29	952.6666667	69.66666667	36.66666667	28.66666667	22.33333333	50.5	47	20.33333333	23.33333333	23.16666667	26.33333333	91.33333333	34.66666667	762.6666667
DILUTION LPS/fMLP .5 honey 24H	16.66666667	32.33333333	6190.833333	69.66666667	55.66666667	26	21	323.3333333	52.33333333	20	23	26.66666667	27	1465	34.33333333	40
DILUTION LFIG .5 honey 24H	15.33333333	25.66666667	2984.333333	67	42.33333333	28.66666667	20.66666667	58	38	18.66666667	22	21.33333333	25.33333333	473.1666667	33.66666667	219
.5 honey blank	14.66666667	25	26.33333333	66	31.5	25.66666667	20.66666667	25.66666667	29	19.66666667	21.66666667	21.66666667	24.66666667	26	33.83333333	19.33333333
DILUTION control 3 honey 24H	15.66666667	24	519.8333333	65.66666667	31.66666667	23.66666667	19.66666667	27.33333333	27.33333333	18	21.33333333	20	23.5	24	32.66666667	24
DILUTION LPS 3 honey 24H	17	23.66666667	1185.666667	64.33333333	35	24.33333333	19.16666667	27.66666667	27.33333333	17.5	20.66666667	20	23	23.66666667	31.66666667	24.33333333
DILUTION LFIG 3 honey 24H	18	23.66666667	2843.333333	64	39.33333333	23.66666667	19	34	27.16666667	17.66666667	21	19.66666667	24.33333333	25	32.33333333	24.33333333
DataType:	Avg Result
Sample	TNF-alpha	MMP-9	CXCL8/IL-8	MMP-1	FGF-13	VEGF	IL-1 beta	IL-1ra	CCL20/MIP-3 alpha	IL-12p70	CCL3/MIP-1 alpha	CCL4/MIP-1 beta	IL-4	CCL2/MCP-1	HGF	Proteinase 3/PRTN3
Standard1	2334.528933	40619.80858	1100.91491	8931.520729	49551.79347	2083.875797	3827.538542	6852.870537	2062.189511	33929.39239	23892.42327	32780.08174	3766.124309	8110.674854	10352.12693	1809.596392
Standard2	734.2376079	10668.63345	366.785131	2938.588171	14170.03183	716.5772641	1348.372049	2239.727053	613.7896014	10814.69755	7672.333515	10538.34534	1248.664021	2537.246855	3498.17379	512.1236619
Standard3	228.3690969	3230.955878	114.7952662	1002.453261	5352.042894	227.9025378	434.7965933	719.8927907	204.9451019	3424.38877	2682.215745	3665.097501	421.0462593	891.1761327	1126.460778	147.8335926
Standard4	71.8790795	1088.488646	34.48657018	321.737059	1730.119044	72.79834945	128.5740873	212.1911973	68.21921139	1092.416861	836.2459918	1177.231751	134.5827405	289.1857811	343.4529383	44.52604954
Standard5	26.51517339	436.0802626	12.98768502	113.938142	515.0199342	25.20263959	45.26424951	78.76584529	24.87138903	406.9975885	305.6732603	391.9459865	49.52397927	92.99465293	113.5830003	41.35667539
Standard6	12.30410149	203.8177348	6.127301788	53.45439628	206.6139969	11.69362828	20.9037526	35.41721062	11.23016779	197.2309636	130.3121064	166.1494329	23.74282233	36.8699906	51.69073336	13.55167863
Standard7	2.715823864	39.87121021	1.278739632	< 12.1947873799726	61.14127951	1.999580749	4.694666288	8.438880611	1.473399889	30.88137038	< 32.0713305898491	< 44.1975308641975	< 5.1440329218107	7.658725619	13.15165561	0.893091575
Control 0.5% honey 3H	37.50891156	197.6328389	5460.060616	147.8735586	434.468903	73.91266315	33.44961548	2065.230209	248.7448125	136.6644299	520.86287	2412.798001	80.40115433	735.0429886	41.34782428	13520.24142
TGF beta 72 0.5% honey 3H	213.6162691	162.4049663	6970.024738	279.1420403	692.6723531	47.62529681	116.0500898	24388.14779	2191.698745	190.3339293	9481.252653	42749.55678	149.0825216	1224.298323	31.58076426	814.7446253
IL-4 72 0.5% honey 3H	115.5809173	148.3198052	6760.426765	243.6144023	624.0434753	31.06530627	36.12824885	24121.13179	368.2437789	161.2165322	4762.686292	24173.81728	288.2427256	3499.004866	29.8648312	560.5739849
IL-4,IL-13 72 0.5% honey 3H	144.2801753	157.1224872	6769.939647	256.3388299	655.3983439	32.9796548	47.89840005	25047.34332	470.9056945	180.6650512	5936.487136	28791.18909	331.9907812	4594.817484	30.43648262	601.0893217
LPS 0.5% honey 3H	86.8880542	232.891704	5883.832446	195.9120609	501.714293	96.30111081	75.17951926	2431.907846	457.210176	173.301828	1472.215902	4666.477495	127.7721604	1252.891656	49.74674997	14477.1893
LPS/fMLP 0.5% honey 3H	473.8541514	158.8823794	6574.541474	267.2945483	665.8499765	26.2701361	162.6503966	23345.97065	1265.623068	173.3836491	8741.138667	20067.97548	133.875103	987.2490687	31.86547271	1211.354279
LFIG 0.5% honey 3H	64.87048229	213.4938402	5951.65652	179.4093801	505.4993072	95.03669157	49.78462919	1868.353506	126.8551373	156.334381	931.3999008	2514.291277	120.5908775	1672.596823	43.94523792	13345.50765
control 0.5% honey 24H	17.35105589	785.3637011	5628.827035	248.0417103	500.9672938	384.4101386	22.48315303	4058.369866	499.4366394	197.6105978	531.200108	3588.884847	254.3527953	5944.72485	109.9290697	15740.88576
TGF beta 0.5% honey 24H	51.94792137	1868.614223	6717.30761	427.6917206	774.431492	55.71138921	32.24001425	26729.04644	2614.549244	314.5667954	11341.42653	54391.32366	543.0100947	128479.0541	38.75326595	2499.144528
IL-4 72 0.5% honey 24H	40.58840585	887.2265092	6664.455749	430.8547345	769.990212	33.45727917	23.48721931	29650.47918	1037.113873	305.1187595	2100.556995	42050.93153	600.2452857	> 7820	37.60245945	1288.059487
IL-4, IL-13 72 3% honey 24H	43.3205033	975.83394	6675.03492	444.5128488	769.2477384	39.67484506	27.51713819	30417.79173	1035.606959	333.4623728	2018.020463	45682.62954	629.7085028	> 7820	41.05850469	2542.23692
LPS 0.5% honey 24H	26.28131207	1151.373268	6584.156776	363.6207373	691.1794507	420.5927554	40.03205269	4960.884571	2641.212524	290.89356	3824.59461	11629.45948	438.9930048	19316.18808	119.1611599	15553.67981
LPS/fMLP 0.5% honey 24H	119.9635885	1803.768322	6691.458635	489.1730604	813.7306673	21.14218679	79.12323925	27056.78132	4840.229139	342.8624993	8423.355274	39488.92234	627.5943732	> 7820	41.34704216	968.5972576
LFIG 0.5% honey 24H	56.68946825	1223.210507	6545.605796	444.4290323	775.1743123	823.6134153	113.4879735	8793.564265	2815.518501	333.4529875	9026.112913	15082.34677	587.7613586	> 7820	93.15971755	14502.33034
DILUTION LFIG 24H	249.2431546	5048.147101	97405.15251	3400.505551	9004.90656	302.1988683	436.5647609	11190.39322	283.5607701	3141.18592	6606.627537	10285.76654	2209.801179	35233.99052	909.0984152	725.7922981
DILUTION IL-4 24H	211.8859753	3247.055683	431.2863512	N/A	4159.245616	235.2483023	369.0716273	3190.620935	159.5588027	3121.139022	< 32.0713305898491	N/A	912.9306139	7580.407794	879.2432938	543.9752833
DILUTION IL-4, IL-13 24H	588.1693349	9731.083315	980.881966	4806.808179	12628.50561	563.3530831	1053.656364	8228.109217	382.0988356	8203.150941	< 32.0713305898491	8358.583813	769.7949419	16311.58352	2530.872488	2661.850886
DILUTION LPS 24H	606.2123674	11313.24543	40590.00753	3965.080345	15022.0689	628.6565055	1086.46989	17692.27233	677.7973079	8706.283823	N/A	22167.97778	1414.547747	29441.91594	2559.2765	1554.113169
DILUTION LPS/fMLP 24H	606.2123674	12368.71328	54921.82482	2488.542971	15653.38915	563.421324	1086.46989	24212.72934	798.3157186	8706.283823	< 32.0713305898491	20586.61314	1776.155678	28334.43514	2530.872488	815.3937435
DILUTION LPS 3H	633.3640847	8676.870978	11418.76588	< 12.1947873799726	12949.10193	530.7696128	1020.925661	7399.131655	500.001723	7695.23628	< 32.0713305898491	N/A	1414.547747	2003.93028	2530.903164	514.7749717
DILUTION LPS/fMLP 3H	751.2872766	8852.508017	27053.16302	< 12.1947873799726	13668.05385	530.7696128	988.0293111	17826.27738	440.8021992	7695.23628	< 32.0713305898491	14761.01314	769.7949419	1837.80395	2502.499152	N/A
DILUTION LPS/fMLP 3% honey 24H	1360.418263	9203.900923	46308.28923	N/A	15180.93655	596.0730352	1020.842837	5662.818673	826.9081459	7192.103399	< 32.0713305898491	9536.650428	769.7949419	1924.143213	2587.71024	112.0347528
DILUTION .5% honey control 24H	570.1263023	9028.223494	6794.822277	N/A	12788.94888	628.6565055	1053.656364	3083.881748	588.6815622	8203.150941	< 32.0713305898491	N/A	769.7949419	4291.565583	2616.114252	29412.46164
DILUTION tgf beta .5 honey 24	588.1693349	10785.82402	57000.68836	4806.808179	15971.988	530.6191658	1053.656364	26732.1005	887.1399482	8203.150941	N/A	28055.5899	2059.300553	25900.1177	2673.010572	772.4600584
DILUTION IL-4 72 .5% honey 24H	570.1263023	9555.367838	26813.06982	3965.080345	13665.38238	432.650067	1053.656364	38360.00592	589.0719692	7700.01806	< 32.0713305898491	16649.01807	N/A	48525.66068	2644.547993	N/A
DILUTION IL-4/13 .5 honey 24H	606.2123674	10434.15725	47764.82479	5648.536012	15021.11787	563.421324	1053.656364	74061.30943	767.2917884	8203.150941	N/A	29986.39544	3655.05879	89440.84052	2644.547993	956.1059633
DILUTION LPS .5 honey 24H	417.2738625	6913.435211	23243.72211	N/A	9771.592991	463.4840915	759.0132332	3033.219261	1350.108016	5649.311618	N/A	N/A	1159.232425	11059.43206	1815.104525	37329.62189
DILUTION LPS/fMLP .5 honey 24H	606.2123674	11840.85089	251430.3783	N/A	23196.66142	399.8127823	988.0293111	42891.75272	2140.000741	7700.01806	N/A	25597.57419	2534.803269	99657.99079	2701.444313	801.5411645
DILUTION LFIG .5 honey 24H	534.1775963	8325.516119	108998.2129	< 12.1947873799726	16923.57763	661.2399758	955.2986087	4865.508192	828.1996778	5662.243031	< 32.0713305898491	< 44.1975308641975	N/A	47584.73226	2644.576832	10542.85151
.5 honey blank	4.986066855	79.74285086	2.526234751	< 12.1947873799726	117.4493664	3.662961753	9.556314283	17.02709449	N/A	71.87321619	N/A	N/A	N/A	N/A	26.58834299	< 2.08504801097394
DILUTION control 3 honey 24H	552.1519493	7447.506126	14525.1254	< 12.1947873799726	11826.84426	169.2827364	857.1980095	1846.907801	< 2.63374485596708	4634.180939	< 32.0713305898491	< 44.1975308641975	< 5.1440329218107	< 10.7270233196159	2559.2765	N/A
DILUTION LPS 3 honey 24H	624.3185702	7271.958199	37765.72531	< 12.1947873799726	13427.16734	235.2359773	808.2767935	1877.274791	< 2.63374485596708	3851.709542	< 32.0713305898491	< 44.1975308641975	< 5.1440329218107	< 10.7270233196159	2474.157502	N/A
DILUTION LFIG 3 honey 24H	678.9989904	7271.958199	104275.9486	< 12.1947873799726	15493.92259	169.2827364	792.0218856	2458.000576	N/A	4111.682499	< 32.0713305898491	< 44.1975308641975	< 5.1440329218107	N/A	2530.903164	N/A
DataType:	Avg Range
Sample	TNF-alpha	MMP-9	CXCL8/IL-8	MMP-1	FGF-13	VEGF	IL-1 beta	IL-1ra	CCL20/MIP-3 alpha	IL-12p70	CCL3/MIP-1 alpha	CCL4/MIP-1 beta	IL-4	CCL2/MCP-1	HGF	Proteinase 3/PRTN3
Standard1
Standard2
Standard3
Standard4
Standard5
Standard6
Standard7
Control 0.5% honey 3H
TGF beta 72 0.5% honey 3H
IL-4 72 0.5% honey 3H
IL-4,IL-13 72 0.5% honey 3H
LPS 0.5% honey 3H
LPS/fMLP 0.5% honey 3H
LFIG 0.5% honey 3H
control 0.5% honey 24H
TGF beta 0.5% honey 24H
IL-4 72 0.5% honey 24H
IL-4, IL-13 72 3% honey 24H
LPS 0.5% honey 24H
LPS/fMLP 0.5% honey 24H
LFIG 0.5% honey 24H
DILUTION LFIG 24H
DILUTION IL-4 24H
DILUTION IL-4, IL-13 24H
DILUTION LPS 24H
DILUTION LPS/fMLP 24H
DILUTION LPS 3H
DILUTION LPS/fMLP 3H
DILUTION LPS/fMLP 3% honey 24H
DILUTION .5% honey control 24H
DILUTION tgf beta .5 honey 24
DILUTION IL-4 72 .5% honey 24H
DILUTION IL-4/13 .5 honey 24H
DILUTION LPS .5 honey 24H
DILUTION LPS/fMLP .5 honey 24H
DILUTION LFIG .5 honey 24H
.5 honey blank
DILUTION control 3 honey 24H
DILUTION LPS 3 honey 24H
DILUTION LFIG 3 honey 24H
DataType:	%CV Replicates
Sample	TNF-alpha	MMP-9	CXCL8/IL-8	MMP-1	FGF-13	VEGF	IL-1 beta	IL-1ra	CCL20/MIP-3 alpha	IL-12p70	CCL3/MIP-1 alpha	CCL4/MIP-1 beta	IL-4	CCL2/MCP-1	HGF	Proteinase 3/PRTN3
Standard1	1.435711662	4.114463646	1.661943361	4.134023578	4.541531584	0.641645237	2.795241859	2.741289281	4.868181314	2.463693587	8.301279668	5.124513126	6.116504802	4.659479056	12.23916304	2.823592697
Standard2	0.09755676	0.713001186	2.151587994	0.845204221	0.301530682	2.386773287	0.906485916	0.042730136	0.272544932	0.681795465	1.653929543	0.426189079	2.037917369	0.201738172	0.216187056	1.046257031
Standard3	0.698312478	1.171965589	1.696065327	0.51181514	0.646395425	0	2.462933354	2.31638244	0.3505269	0.189549384	2.73741755	1.516741189	1.211336683	2.471551304	1.295085697	1.355603845
Standard4	0.302559392	0.519710674	0.303119429	1.156021172	2.841238336	1.825304351	1.321441975	1.667573932	2.034807292	1.254906037	0.464931298	0.211962203	0	0.542293615	0.681742924	0.438099457
Standard5	2.363922033	1.292844895	1.067184584	5.47068267	1.8190058	0.667981856	0	0.610807529	1.351914845	1.176890687	0	2.741153855	6.417827537	0.900466991	0.284329147	4.708887482
Standard6	4.116177786	1.838887088	4.114374292	8.929338779	0	5.815051374	4.312191355	4.610570591	2.920452029	5.027951851	10.63796064	0	18.40531333	6.229318548	1.828055059	0
Standard7	7.019851549	0	5.391262967	0	2.783320728	0	7.39480727	3.602917437	0	0	0	0	0	28.25747807	2.293136093	0
Control 0.5% honey 3H	26.51236734	1.544307928	2.331983211	25.28191523	2.634594828	7.797293186	34.34540942	9.610166229	30.16293339	18.65211841	24.91232811	12.68955002	36.81308738	9.350410289	5.534718881	8.355924272
TGF beta 72 0.5% honey 3H	39.85632654	8.185263038	3.983976564	17.25695805	3.177408097	8.329306094	94.89066104	3.459370623	27.7905143	11.66454628	13.93149506	11.03727923	12.80254934	11.0208314	6.835456873	28.97411217
IL-4 72 0.5% honey 3H	26.00394631	3.560286216	1.505350256	7.023679612	0.829759121	8.162837528	78.41918335	2.641338471	26.98387414	5.245202716	7.501538687	3.447428797	4.941899347	5.350837065	1.655462589	87.36948974
IL-4,IL-13 72 0.5% honey 3H	33.71020681	6.9979837	1.650077018	3.74848985	3.762380184	12.64963312	32.60998894	3.249715762	13.70384648	8.057476425	25.23879593	14.32070011	8.123428724	15.72009356	4.301799453	32.45095426
LPS 0.5% honey 3H	48.09068798	14.89402207	1.836159667	20.46607697	5.314952941	9.111402161	53.57600403	20.32456334	46.53563458	18.39140438	15.1494964	15.01670647	22.51552526	5.410358026	13.57771479	15.97503271
LPS/fMLP 0.5% honey 3H	6.60559769	3.324444773	1.273599957	1.752191728	1.777640878	3.655230761	29.11329859	3.972940809	13.89383473	7.292549411	13.97960701	9.547787767	9.065312166	10.65086256	2.693261519	15.46874921
LFIG 0.5% honey 3H	29.2604096	1.429984806	2.751787481	5.793809075	1.365874963	14.14710486	37.50358503	13.04559623	21.34073914	5.409004642	4.345336995	6.855599538	0	10.80219681	1.972964006	10.38725023
control 0.5% honey 24H	5.63629563	7.177965298	1.927316433	1.95396063	4.267507162	8.25973685	6.818725946	11.41077148	7.177050802	7.64057324	7.313673677	4.397304282	3.122709299	3.082404311	8.337137823	5.824424881
TGF beta 0.5% honey 24H	3.473229522	4.07521985	0.916759783	2.267713019	3.91191913	18.03128786	14.83634181	1.353242964	12.89158878	6.880723672	7.147661758	3.512136497	3.328880091	87.6372705	2.228378927	26.04161274
IL-4 72 0.5% honey 24H	7.110683932	6.94397994	1.323930147	2.585190964	1.335315693	15.07524689	4.942758483	1.412247119	21.75087766	5.368897417	42.57159613	16.36676493	2.021063616	0	2.649963105	11.69302062
IL-4, IL-13 72 3% honey 24H	7.024922461	3.034090261	0.397546533	1.404173294	1.485101323	8.337835883	9.226154422	1.857379882	13.80481524	2.448484927	5.06770604	4.958874906	0.985928973	0	3.21816881	33.34060041
LPS 0.5% honey 24H	1.261908648	5.06792724	0.821391582	5.768755166	3.78956695	4.187436817	15.87628633	10.78335776	11.79052385	7.476536552	7.801049635	3.352073536	5.356936784	6.710562755	5.990584198	3.606619607
LPS/fMLP 0.5% honey 24H	7.225450896	5.784595682	0.428175252	2.803767702	2.946585886	2.629688079	15.4532248	2.038452036	6.400608075	6.287233076	9.944837319	4.041489154	3.17264313	0	3.62617802	19.37665126
LFIG 0.5% honey 24H	11.49753515	2.291969061	1.999981387	3.700286381	3.734196132	8.957744969	63.55598107	2.138458355	21.44980278	4.892232668	10.45021411	8.5972363	1.350310566	0	8.466367184	2.370661569
DILUTION LFIG 24H	168.1108137	167.8443932	166.8296215	168.4769368	167.1074833	168.1115032	168.1108137	166.3401205	165.9441926	167.3012088	166.8863016	168.1108137	167.7098931	166.8163165	168.0310731	166.4798492
DILUTION IL-4 24H	168.5446132	168.2486722	166.6296167	NaN	168.0128207	168.8164039	168.3373278	166.980409	168.5795981	168.9320181	0	NaN	169.9130168	167.9215116	168.2753843	166.2815211
DILUTION IL-4, IL-13 24H	5.313342138	3.12822746	20.15748489	46.22700571	5.810969338	20.05680846	5.394044646	14.58915935	0	10.62337777	0	0	0	23.91954667	1.94388268	50.53621602
DILUTION LPS 24H	5.15519821	2.692234506	31.18565725	64.49901463	1.831750675	8.977275433	0	16.42444551	20.15198486	10.00945674	NaN	10.40290511	78.94711364	30.76480613	1.922308588	29.39252849
DILUTION LPS/fMLP 24H	5.15519821	12.31445738	67.0408018	0	12.30642868	10.0376788	0	59.19329498	39.43814024	10.00945674	0	24.50678779	54.58493408	69.17693243	1.94388268	18.48599424
DILUTION LPS 3H	8.9090555	7.012833422	7.718141281	0	3.707146351	10.65517344	11.11990211	11.72986429	27.06363251	19.70799742	0	NaN	78.94711364	14.35874526	3.8856189	92.54104335
DILUTION LPS/fMLP 3H	4.200328887	3.437243243	14.61487151	0	4.636868244	10.65517344	0	15.57264339	11.53320111	19.70799742	0	0	0	0	3.403238969	NaN
DILUTION LPS/fMLP 3% honey 24H	12.55346087	3.306729789	14.08665723	NaN	1.812581506	0	5.567428461	16.08450117	0	12.23194315	0	21.39609968	0	7.771978219	3.294674629	67.84474918
DILUTION .5% honey control 24H	0	5.838240058	27.06633956	NaN	4.334248856	8.977275433	5.394044646	6.588569056	23.10232335	10.62337777	0	NaN	0	8.461883301	1.882512711	70.4141219
DILUTION tgf beta .5 honey 24	5.313342138	7.470056348	32.69532817	46.22700571	9.556986752	28.19817933	5.394044646	35.08636591	15.50104533	10.62337777	NaN	41.07937255	54.22931665	12.8533009	3.192822528	36.48405011
DILUTION IL-4 72 .5% honey 24H	0	5.517321597	85.29462608	64.49901463	12.24681244	13.10454156	5.394044646	69.23908503	34.9655359	0	0	86.24804953	NaN	69.17264598	1.862272247	NaN
DILUTION IL-4/13 .5 honey 24H	5.15519821	2.918007302	27.86399942	19.46561686	6.611137938	10.0376788	5.394044646	20.65956496	17.86955797	10.62337777	NaN	18.73480084	22.53301273	22.76990056	1.862272247	42.95638577
DILUTION LPS .5 honey 24H	86.931477	86.08858405	102.538515	NaN	86.31900531	88.58815826	86.22803382	87.2639791	114.4877085	87.04360867	NaN	NaN	120.044069	93.8236149	86.2336919	130.063619
DILUTION LPS/fMLP .5 honey 24H	5.15519821	5.144978931	2.938420833	NaN	2.325495944	24.60072516	0	14.81851941	30.36461937	0	NaN	21.54872638	66.54417075	10.42939978	1.82489913	72.24971035
DILUTION LFIG .5 honey 24H	5.828116505	3.653974961	20.30476125	0	1.617020995	8.534908368	5.934399878	16.51668216	39.20624119	15.72394338	0	0	NaN	15.45712628	3.726392665	28.88890453
.5 honey blank	22.47231104	6.606818623	11.79661849	0	9.415111342	67.78662624	21.42029951	7.708436073	NaN	24.36492765	NaN	NaN	NaN	NaN	5.15601262	0
DILUTION control 3 honey 24H	5.638392239	7.072339046	43.99100311	0	2.354148797	33.96076185	6.595062342	2.742981059	0	0	0	0	0	0	1.922308588	NaN
DILUTION LPS 3 honey 24H	8.685290352	8.363574596	35.60097331	0	9.433348363	48.71996639	9.246412151	9.78608973	0	20.34812774	0	0	0	0	5.254769577	NaN
DILUTION LFIG 3 honey 24H	21.15018602	8.363574596	53.58405935	0	13.85143835	33.96076185	12.34362684	23.80886997	NaN	22.01030468	0	0	0	NaN	3.8856189	NaN
DataType:	% Recovery
Location	Sample	TNF-alpha	MMP-9	CXCL8/IL-8	MMP-1	FGF-13	VEGF	IL-1 beta	IL-1ra	CCL20/MIP-3 alpha	IL-12p70	CCL3/MIP-1 alpha	CCL4/MIP-1 beta	IL-4	CCL2/MCP-1	HGF	Proteinase 3/PRTN3
81(1,A11)	Standard1	106.49	119.29	102.64	97.53	105.2	99.73	97.71	102.6	103.71	103.5	96.19	98.05	96.09	100.3	94.56	116.68
82(1,B11)	Standard2	101.58	97.3	105.39	99.76	93.05	105.1	106.02	102.55	95.72	101.21	97.3	97.83	101.33	97.2	104.78	101.82
83(1,C11)	Standard3	95.18	88.69	96.3	101.12	106.14	98.61	100.13	97.3	96.31	95.55	101.25	101.28	100.19	100.77	100.45	86.69
84(1,D11)	Standard4	89.63	89.22	87.65	98.51	104.52	95.72	89.56	86.44	94.55	92.38	96.25	98.8	96.9	100.23	92.29	78.85
85(1,E11)	Standard5	100.63	107.82	99.99	107.83	92.68	98.61	95.48	97.83	105.93	103.2	105.9	100.44	111.83	96.94	92.19	227.73
86(1,F11)	Standard6	133.77	151.76	136.38	155.34	110.13	131	128.25	127.11	139.2	143.51	125.25	125.31	133.83	109.52	123.98	216.65
87(1,G11)	Standard7	86.71	87.92	84.59	N/A	99.69	70.08	84.47	91.53	55.94	69.89	N/A	N/A	N/A	57.13	94.32	42.83
89(1,A12)	Standard1	108.67	126.44	105.08	103.4	112.18	100.64	101.65	106.65	111.1	107.17	108.19	105.42	104.77	107.13	112.48	121.43
90(1,B12)	Standard2	101.44	96.32	102.23	98.57	93.44	101.61	104.67	102.61	96.09	100.24	99.6	98.42	98.45	97.48	105.11	100.33
91(1,C12)	Standard3	94.25	87.23	98.64	101.85	105.17	98.61	103.68	100.54	95.83	95.81	105.25	103.48	101.92	104.36	102.31	88.37
92(1,D12)	Standard4	89.24	88.57	88.03	96.92	100.41	93.28	91.25	88.5	97.31	90.76	96.89	98.5	96.9	99.46	93.18	79.34
93(1,E12)	Standard5	97.32	105.87	98.5	99.8	90.33	97.68	95.48	96.98	103.92	101.5	105.9	96.62	102.12	95.71	91.82	213.05
94(1,F12)	Standard6	141.79	147.86	144.55	136.89	110.13	142.23	136.32	135.68	145.07	154.09	145.63	125.31	173.88	119.62	127.23	216.65
95(1,G12)	Standard7	95.77	87.92	91.3	N/A	95.84	70.08	93.79	96.32	55.94	69.89	N/A	N/A	N/A	85.66	97.43	42.83
DataType:	Comments
Location	Sample	TNF-alpha	MMP-9	CXCL8/IL-8	MMP-1	FGF-13	VEGF	IL-1 beta	IL-1ra	CCL20/MIP-3 alpha	IL-12p70	CCL3/MIP-1 alpha	CCL4/MIP-1 beta	IL-4	CCL2/MCP-1	HGF	Proteinase 3/PRTN3
1(1,A1)	Control 0.5% honey 3H			Extrapolated													Extrapolated
2(1,B1)	TGF beta 72 0.5% honey 3H			Extrapolated					Extrapolated
3(1,C1)	IL-4 72 0.5% honey 3H			Extrapolated					Extrapolated
4(1,D1)	IL-4,IL-13 72 0.5% honey 3H			Extrapolated					Extrapolated
5(1,E1)	LPS 0.5% honey 3H			Extrapolated													Extrapolated
6(1,F1)	LPS/fMLP 0.5% honey 3H			Extrapolated					Extrapolated
7(1,G1)	LFIG 0.5% honey 3H			Extrapolated													Extrapolated
8(1,H1)	control 0.5% honey 24H			Extrapolated													Extrapolated
9(1,A2)	Control 0.5% honey 3H			Extrapolated													Extrapolated
10(1,B2)	TGF beta 72 0.5% honey 3H			Extrapolated					Extrapolated
11(1,C2)	IL-4 72 0.5% honey 3H			Extrapolated					Extrapolated
12(1,D2)	IL-4,IL-13 72 0.5% honey 3H			Extrapolated					Extrapolated
13(1,E2)	LPS 0.5% honey 3H			Extrapolated													Extrapolated
14(1,F2)	LPS/fMLP 0.5% honey 3H			Extrapolated					Extrapolated
15(1,G2)	LFIG 0.5% honey 3H			Extrapolated													Extrapolated
16(1,H2)	control 0.5% honey 24H			Extrapolated													Extrapolated
17(1,A3)	Control 0.5% honey 3H			Extrapolated													Extrapolated
18(1,B3)	TGF beta 72 0.5% honey 3H			Extrapolated					Extrapolated
19(1,C3)	IL-4 72 0.5% honey 3H			Extrapolated					Extrapolated
20(1,D3)	IL-4,IL-13 72 0.5% honey 3H			Extrapolated					Extrapolated
21(1,E3)	LPS 0.5% honey 3H			Extrapolated													Extrapolated
22(1,F3)	LPS/fMLP 0.5% honey 3H			Extrapolated					Extrapolated
23(1,G3)	LFIG 0.5% honey 3H			Extrapolated													Extrapolated
24(1,H3)	control 0.5% honey 24H			Extrapolated													Extrapolated
25(1,A4)	TGF beta 0.5% honey 24H			Extrapolated					Extrapolated						Extrapolated
26(1,B4)	IL-4 72 0.5% honey 24H			Extrapolated					Extrapolated
27(1,C4)	IL-4, IL-13 72 3% honey 24H			Extrapolated					Extrapolated
28(1,D4)	LPS 0.5% honey 24H			Extrapolated											Extrapolated		Extrapolated
29(1,E4)	LPS/fMLP 0.5% honey 24H			Extrapolated					Extrapolated	Extrapolated
30(1,F4)	LFIG 0.5% honey 24H			Extrapolated													Extrapolated
31(1,G4)	DILUTION LFIG 24H			Extrapolated
32(1,H4)	DILUTION IL-4 24H															Extrapolated
33(1,A5)	TGF beta 0.5% honey 24H			Extrapolated					Extrapolated						Extrapolated
34(1,B5)	IL-4 72 0.5% honey 24H			Extrapolated					Extrapolated
35(1,C5)	IL-4, IL-13 72 3% honey 24H			Extrapolated					Extrapolated
36(1,D5)	LPS 0.5% honey 24H			Extrapolated											Extrapolated		Extrapolated
37(1,E5)	LPS/fMLP 0.5% honey 24H			Extrapolated					Extrapolated	Extrapolated
38(1,F5)	LFIG 0.5% honey 24H			Extrapolated													Extrapolated
39(1,G5)	DILUTION LFIG 24H			Extrapolated
40(1,H5)	DILUTION IL-4 24H					Extrapolated										Extrapolated
41(1,A6)	TGF beta 0.5% honey 24H			Extrapolated					Extrapolated						Extrapolated
42(1,B6)	IL-4 72 0.5% honey 24H			Extrapolated					Extrapolated
43(1,C6)	IL-4, IL-13 72 3% honey 24H			Extrapolated					Extrapolated
44(1,D6)	LPS 0.5% honey 24H			Extrapolated											Extrapolated		Extrapolated
45(1,E6)	LPS/fMLP 0.5% honey 24H			Extrapolated					Extrapolated	Extrapolated
46(1,F6)	LFIG 0.5% honey 24H			Extrapolated													Extrapolated
47(1,G6)	DILUTION LFIG 24H			Extrapolated
48(1,H6)	DILUTION IL-4 24H					Extrapolated										Extrapolated
49(1,A7)	DILUTION IL-4, IL-13 24H															Extrapolated
50(1,B7)	DILUTION LPS 24H															Extrapolated
51(1,C7)	DILUTION LPS/fMLP 24H															Extrapolated
52(1,D7)	DILUTION LPS 3H															Extrapolated
53(1,E7)	DILUTION LPS/fMLP 3H															Extrapolated
54(1,F7)	DILUTION LPS/fMLP 3% honey 24H															Extrapolated
55(1,G7)	DILUTION .5% honey control 24H
56(1,H7)	DILUTION tgf beta .5 honey 24
57(1,A8)	DILUTION IL-4, IL-13 24H															Extrapolated
58(1,B8)	DILUTION LPS 24H															Extrapolated
59(1,C8)	DILUTION LPS/fMLP 24H															Extrapolated
60(1,D8)	DILUTION LPS 3H															Extrapolated
61(1,E8)	DILUTION LPS/fMLP 3H															Extrapolated	Extrapolated
62(1,F8)	DILUTION LPS/fMLP 3% honey 24H															Extrapolated	Extrapolated
63(1,G8)	DILUTION .5% honey control 24H															Extrapolated
64(1,H8)	DILUTION tgf beta .5 honey 24															Extrapolated
65(1,A9)	DILUTION IL-4, IL-13 24H					Extrapolated										Extrapolated
66(1,B9)	DILUTION LPS 24H															Extrapolated
67(1,C9)	DILUTION LPS/fMLP 24H															Extrapolated
68(1,D9)	DILUTION LPS 3H							Extrapolated								Extrapolated
69(1,E9)	DILUTION LPS/fMLP 3H															Extrapolated	Extrapolated
70(1,F9)	DILUTION LPS/fMLP 3% honey 24H																Extrapolated
71(1,G9)	DILUTION .5% honey control 24H															Extrapolated
72(1,H9)	DILUTION tgf beta .5 honey 24
73(1,A10)	DILUTION IL-4 72 .5% honey 24H
74(1,B10)	DILUTION IL-4 72 .5% honey 24H
75(1,C10)	DILUTION IL-4 72 .5% honey 24H															Extrapolated
76(1,D10)	DILUTION IL-4/13 .5 honey 24H															Extrapolated
77(1,E10)	DILUTION IL-4/13 .5 honey 24H
78(1,F10)	DILUTION IL-4/13 .5 honey 24H
79(1,G10)	DILUTION LPS .5 honey 24H
80(1,H10)	DILUTION LPS .5 honey 24H															Extrapolated
81(1,A11)	Standard1
82(1,B11)	Standard2
83(1,C11)	Standard3
84(1,D11)	Standard4
85(1,E11)	Standard5
86(1,F11)	Standard6
87(1,G11)	Standard7	Extrapolated		Extrapolated				Extrapolated	Extrapolated						Extrapolated	Extrapolated
88(1,H11)	DILUTION LPS .5 honey 24H
89(1,A12)	Standard1	Extrapolated	Extrapolated	Extrapolated	Extrapolated	Extrapolated	Extrapolated	Extrapolated	Extrapolated	Extrapolated	Extrapolated	Extrapolated	Extrapolated	Extrapolated	Extrapolated	Extrapolated	Extrapolated
90(1,B12)	Standard2
91(1,C12)	Standard3
92(1,D12)	Standard4
93(1,E12)	Standard5
94(1,F12)	Standard6
95(1,G12)	Standard7					Extrapolated
1(2,A1)	DILUTION LPS/fMLP .5 honey 24H			Extrapolated
2(2,B1)	DILUTION LFIG .5 honey 24H	Extrapolated
3(2,C1)	.5 honey blank	Extrapolated		Extrapolated		Extrapolated		Extrapolated		Extrapolated					Extrapolated
4(2,D1)	DILUTION control 3 honey 24H					Extrapolated	Extrapolated	Extrapolated			Extrapolated					Extrapolated
5(2,E1)	DILUTION LPS 3 honey 24H						Extrapolated	Extrapolated			Extrapolated					Extrapolated
6(2,F1)	DILUTION LFIG 3 honey 24H	Extrapolated	Extrapolated				Extrapolated	Extrapolated			Extrapolated					Extrapolated
9(2,A2)	DILUTION LPS/fMLP .5 honey 24H			Extrapolated
10(2,B2)	DILUTION LFIG .5 honey 24H							Extrapolated			Extrapolated					Extrapolated
11(2,C2)	.5 honey blank									Extrapolated
12(2,D2)	DILUTION control 3 honey 24H	Extrapolated	Extrapolated			Extrapolated	Extrapolated	Extrapolated			Extrapolated					Extrapolated
13(2,E2)	DILUTION LPS 3 honey 24H		Extrapolated				Extrapolated	Extrapolated			Extrapolated					Extrapolated	Extrapolated
14(2,F2)	DILUTION LFIG 3 honey 24H		Extrapolated				Extrapolated	Extrapolated			Extrapolated					Extrapolated	Extrapolated
17(2,A3)	DILUTION LPS/fMLP .5 honey 24H			Extrapolated			Extrapolated
18(2,B3)	DILUTION LFIG .5 honey 24H	Extrapolated														Extrapolated
19(2,C3)	.5 honey blank	Extrapolated	Extrapolated	Extrapolated		Extrapolated	Extrapolated	Extrapolated	Extrapolated							Extrapolated
20(2,D3)	DILUTION control 3 honey 24H		Extrapolated			Extrapolated	Extrapolated	Extrapolated			Extrapolated					Extrapolated	Extrapolated
21(2,E3)	DILUTION LPS 3 honey 24H		Extrapolated				Extrapolated	Extrapolated			Extrapolated					Extrapolated
22(2,F3)	DILUTION LFIG 3 honey 24H						Extrapolated	Extrapolated		Extrapolated	Extrapolated					Extrapolated
DataType:	Units
Analyte:	TNF-alpha	MMP-9	CXCL8/IL-8	MMP-1	FGF-13	VEGF	IL-1 beta	IL-1ra	CCL20/MIP-3 alpha	IL-12p70	CCL3/MIP-1 alpha	CCL4/MIP-1 beta	IL-4	CCL2/MCP-1	HGF	Proteinase 3/PRTN3
BeadID:	12	14	18	19	25	26	28	30	33	34	35	37	39	62	66	73
Units:	pg/mL	pg/mL	pg/mL	pg/mL	pg/mL	pg/mL	pg/mL	pg/mL	pg/mL	pg/mL	pg/mL	pg/mL	pg/mL	pg/mL	pg/mL	pg/mL
DataType:	Standard Expected Concentration
Reagent	TNF-alpha	MMP-9	CXCL8/IL-8	MMP-1	FGF-13	VEGF	IL-1 beta	IL-1ra	CCL20/MIP-3 alpha	IL-12p70	CCL3/MIP-1 alpha	CCL4/MIP-1 beta	IL-4	CCL2/MCP-1	HGF	Proteinase 3/PRTN3
Standard1	2170	33060	1060	8890	45590	2080	3840	6550	1920	32210	23380	32220	3750	7820	10000	1520
Standard2	723.3333333	11020	353.3333333	2963.333333	15196.66667	693.3333333	1280	2183.333333	640	10736.66667	7793.333333	10740	1250	2606.666667	3333.333333	506.6666667
Standard3	241.1111111	3673.333333	117.7777778	987.7777778	5065.555556	231.1111111	426.6666667	727.7777778	213.3333333	3578.888889	2597.777778	3580	416.6666667	868.8888889	1111.111111	168.8888889
Standard4	80.37037037	1224.444444	39.25925926	329.2592593	1688.518519	77.03703704	142.2222222	242.5925926	71.11111111	1192.962963	865.9259259	1193.333333	138.8888889	289.6296296	370.3703704	56.2962963
Standard5	26.79012346	408.1481481	13.08641975	109.7530864	562.8395062	25.67901235	47.40740741	80.86419753	23.7037037	397.654321	288.6419753	397.7777778	46.2962963	96.54320988	123.4567901	18.7654321
Standard6	8.930041152	136.0493827	4.362139918	36.58436214	187.6131687	8.559670782	15.80246914	26.95473251	7.901234568	132.5514403	96.21399177	132.5925926	15.43209877	32.18106996	41.15226337	6.255144033
Standard7	2.976680384	45.34979424	1.454046639	12.19478738	62.53772291	2.853223594	5.267489712	8.984910837	2.633744856	44.18381344	32.07133059	44.19753086	5.144032922	10.72702332	13.71742112	2.085048011
DataType:	Control Expected Concentration
Reagent	TNF-alpha	MMP-9	CXCL8/IL-8	MMP-1	FGF-13	VEGF	IL-1 beta	IL-1ra	CCL20/MIP-3 alpha	IL-12p70	CCL3/MIP-1 alpha	CCL4/MIP-1 beta	IL-4	CCL2/MCP-1	HGF	Proteinase 3/PRTN3
DataType:	Control Range - Low
Reagent	TNF-alpha	MMP-9	CXCL8/IL-8	MMP-1	FGF-13	VEGF	IL-1 beta	IL-1ra	CCL20/MIP-3 alpha	IL-12p70	CCL3/MIP-1 alpha	CCL4/MIP-1 beta	IL-4	CCL2/MCP-1	HGF	Proteinase 3/PRTN3
DataType:	Control Range - High
Reagent	TNF-alpha	MMP-9	CXCL8/IL-8	MMP-1	FGF-13	VEGF	IL-1 beta	IL-1ra	CCL20/MIP-3 alpha	IL-12p70	CCL3/MIP-1 alpha	CCL4/MIP-1 beta	IL-4	CCL2/MCP-1	HGF	Proteinase 3/PRTN3
DataType:	Per Bead Count
Analyte:	TNF-alpha	MMP-9	CXCL8/IL-8	MMP-1	FGF-13	VEGF	IL-1 beta	IL-1ra	CCL20/MIP-3 alpha	IL-12p70	CCL3/MIP-1 alpha	CCL4/MIP-1 beta	IL-4	CCL2/MCP-1	HGF	Proteinase 3/PRTN3
BeadID:	12	14	18	19	25	26	28	30	33	34	35	37	39	62	66	73
Per Bead:	50	50	50	50	50	50	50	50	50	50	50	50	50	50	50	50
DataType:	Dilution Factor
Location	Sample	Dilution Factor
1(1,A1)	Control 0.5% honey 3H	2
2(1,B1)	TGF beta 72 0.5% honey 3H	2
3(1,C1)	IL-4 72 0.5% honey 3H	2
4(1,D1)	IL-4,IL-13 72 0.5% honey 3H	2
5(1,E1)	LPS 0.5% honey 3H	2
6(1,F1)	LPS/fMLP 0.5% honey 3H	2
7(1,G1)	LFIG 0.5% honey 3H	2
8(1,H1)	control 0.5% honey 24H	2
9(1,A2)	Control 0.5% honey 3H	2
10(1,B2)	TGF beta 72 0.5% honey 3H	2
11(1,C2)	IL-4 72 0.5% honey 3H	2
12(1,D2)	IL-4,IL-13 72 0.5% honey 3H	2
13(1,E2)	LPS 0.5% honey 3H	2
14(1,F2)	LPS/fMLP 0.5% honey 3H	2
15(1,G2)	LFIG 0.5% honey 3H	2
16(1,H2)	control 0.5% honey 24H	2
17(1,A3)	Control 0.5% honey 3H	2
18(1,B3)	TGF beta 72 0.5% honey 3H	2
19(1,C3)	IL-4 72 0.5% honey 3H	2
20(1,D3)	IL-4,IL-13 72 0.5% honey 3H	2
21(1,E3)	LPS 0.5% honey 3H	2
22(1,F3)	LPS/fMLP 0.5% honey 3H	2
23(1,G3)	LFIG 0.5% honey 3H	2
24(1,H3)	control 0.5% honey 24H	2
25(1,A4)	TGF beta 0.5% honey 24H	2
26(1,B4)	IL-4 72 0.5% honey 24H	2
27(1,C4)	IL-4, IL-13 72 3% honey 24H	2
28(1,D4)	LPS 0.5% honey 24H	2
29(1,E4)	LPS/fMLP 0.5% honey 24H	2
30(1,F4)	LFIG 0.5% honey 24H	2
31(1,G4)	DILUTION LFIG 24H	2
32(1,H4)	DILUTION IL-4 24H	2
33(1,A5)	TGF beta 0.5% honey 24H	2
34(1,B5)	IL-4 72 0.5% honey 24H	2
35(1,C5)	IL-4, IL-13 72 3% honey 24H	2
36(1,D5)	LPS 0.5% honey 24H	2
37(1,E5)	LPS/fMLP 0.5% honey 24H	2
38(1,F5)	LFIG 0.5% honey 24H	2
39(1,G5)	DILUTION LFIG 24H	2
40(1,H5)	DILUTION IL-4 24H	2
41(1,A6)	TGF beta 0.5% honey 24H	2
42(1,B6)	IL-4 72 0.5% honey 24H	2
43(1,C6)	IL-4, IL-13 72 3% honey 24H	2
44(1,D6)	LPS 0.5% honey 24H	2
45(1,E6)	LPS/fMLP 0.5% honey 24H	2
46(1,F6)	LFIG 0.5% honey 24H	2
47(1,G6)	DILUTION LFIG 24H	200
48(1,H6)	DILUTION IL-4 24H	200
49(1,A7)	DILUTION IL-4, IL-13 24H	200
50(1,B7)	DILUTION LPS 24H	200
51(1,C7)	DILUTION LPS/fMLP 24H	200
52(1,D7)	DILUTION LPS 3H	200
53(1,E7)	DILUTION LPS/fMLP 3H	200
54(1,F7)	DILUTION LPS/fMLP 3% honey 24H	200
55(1,G7)	DILUTION .5% honey control 24H	200
56(1,H7)	DILUTION tgf beta .5 honey 24	200
57(1,A8)	DILUTION IL-4, IL-13 24H	200
58(1,B8)	DILUTION LPS 24H	200
59(1,C8)	DILUTION LPS/fMLP 24H	200
60(1,D8)	DILUTION LPS 3H	200
61(1,E8)	DILUTION LPS/fMLP 3H	200
62(1,F8)	DILUTION LPS/fMLP 3% honey 24H	200
63(1,G8)	DILUTION .5% honey control 24H	200
64(1,H8)	DILUTION tgf beta .5 honey 24	200
65(1,A9)	DILUTION IL-4, IL-13 24H	200
66(1,B9)	DILUTION LPS 24H	200
67(1,C9)	DILUTION LPS/fMLP 24H	200
68(1,D9)	DILUTION LPS 3H	200
69(1,E9)	DILUTION LPS/fMLP 3H	200
70(1,F9)	DILUTION LPS/fMLP 3% honey 24H	200
71(1,G9)	DILUTION .5% honey control 24H	200
72(1,H9)	DILUTION tgf beta .5 honey 24	200
73(1,A10)	DILUTION IL-4 72 .5% honey 24H	200
74(1,B10)	DILUTION IL-4 72 .5% honey 24H	200
75(1,C10)	DILUTION IL-4 72 .5% honey 24H	200
76(1,D10)	DILUTION IL-4/13 .5 honey 24H	200
77(1,E10)	DILUTION IL-4/13 .5 honey 24H	200
78(1,F10)	DILUTION IL-4/13 .5 honey 24H	200
79(1,G10)	DILUTION LPS .5 honey 24H	200
80(1,H10)	DILUTION LPS .5 honey 24H	200
81(1,A11)	Standard1
82(1,B11)	Standard2
83(1,C11)	Standard3
84(1,D11)	Standard4
85(1,E11)	Standard5
86(1,F11)	Standard6
87(1,G11)	Standard7
88(1,H11)	DILUTION LPS .5 honey 24H	1
89(1,A12)	Standard1
90(1,B12)	Standard2
91(1,C12)	Standard3
92(1,D12)	Standard4
93(1,E12)	Standard5
94(1,F12)	Standard6
95(1,G12)	Standard7
1(2,A1)	DILUTION LPS/fMLP .5 honey 24H	200
2(2,B1)	DILUTION LFIG .5 honey 24H	200
3(2,C1)	.5 honey blank	2
4(2,D1)	DILUTION control 3 honey 24H	200
5(2,E1)	DILUTION LPS 3 honey 24H	200
6(2,F1)	DILUTION LFIG 3 honey 24H	200
9(2,A2)	DILUTION LPS/fMLP .5 honey 24H	200
10(2,B2)	DILUTION LFIG .5 honey 24H	200
11(2,C2)	.5 honey blank	2
12(2,D2)	DILUTION control 3 honey 24H	200
13(2,E2)	DILUTION LPS 3 honey 24H	200
14(2,F2)	DILUTION LFIG 3 honey 24H	200
17(2,A3)	DILUTION LPS/fMLP .5 honey 24H	200
18(2,B3)	DILUTION LFIG .5 honey 24H	200
19(2,C3)	.5 honey blank	2
20(2,D3)	DILUTION control 3 honey 24H	200
21(2,E3)	DILUTION LPS 3 honey 24H	200
22(2,F3)	DILUTION LFIG 3 honey 24H	200
DataType:	Analysis Types
Analyte:	TNF-alpha	MMP-9	CXCL8/IL-8	MMP-1	FGF-13	VEGF	IL-1 beta	IL-1ra	CCL20/MIP-3 alpha	IL-12p70	CCL3/MIP-1 alpha	CCL4/MIP-1 beta	IL-4	CCL2/MCP-1	HGF	Proteinase 3/PRTN3
AnalysisType	Logistic 5P Weighted	Logistic 5P Weighted	Logistic 5P Weighted	Logistic 5P Weighted	Logistic 5P Weighted	Logistic 5P Weighted	Logistic 5P Weighted	Logistic 5P Weighted	Logistic 5P Weighted	Logistic 5P Weighted	Logistic 5P Weighted	Logistic 5P Weighted	Logistic 5P Weighted	Logistic 5P Weighted	Logistic 5P Weighted	Logistic 5P Weighted
DataType:	Analysis Coefficients
Analyte:	TNF-alpha	MMP-9	CXCL8/IL-8	MMP-1	FGF-13	VEGF	IL-1 beta	IL-1ra	CCL20/MIP-3 alpha	IL-12p70	CCL3/MIP-1 alpha	CCL4/MIP-1 beta	IL-4	CCL2/MCP-1	HGF	Proteinase 3/PRTN3
Coefficient A	5.005953072	9.807926096	11.48925183	69.5211944	8.251466553	21.98442358	10.68946006	0.80143686	28.50535642	15.15220416	23.26847887	22.4182709	25.8018834	25.9586996	1.653403466	24.38383994
Coefficient B	10389734.78	65895643.56	3404610.236	10743.08399	7568.328462	4510463.173	1308478.627	2231879.402	12071276.9	19690021.61	24345.97008	13381.24831	5390.58917	22871.33817	16749.79191	8482710.816
Coefficient C	4792773.617	183060785.9	1725401.959	5972.222123	14626.8362	1886327.474	851136.6454	14578153.74	8279659.92	78223241.81	9736.506481	12556.16302	4784.905984	2509.060464	8493.544422	2935784.374
Coefficient D	-2.074778939	-2.076498747	-1.987303712	-0.868351228	-1.372764886	-2.015251586	-2.130587751	-1.812106336	-1.861870515	-2.244811849	-1.78729847	-1.362535174	-2.026131097	-1.568795044	-10.05308358	-2.343213268
Coefficient F	0.462609059	0.479794617	0.439620649	1.865937693	0.763626725	0.502510808	0.457452469	0.4384708	0.520277083	0.466716525	1.158504856	1.291699175	0.706967774	1.059356351	0.096314234	0.417167847
DataType:	R^2
Analyte:	TNF-alpha	MMP-9	CXCL8/IL-8	MMP-1	FGF-13	VEGF	IL-1 beta	IL-1ra	CCL20/MIP-3 alpha	IL-12p70	CCL3/MIP-1 alpha	CCL4/MIP-1 beta	IL-4	CCL2/MCP-1	HGF	Proteinase 3/PRTN3
Value	0.982972907	0.96622268	0.984946616	0.998752763	0.995559116	0.992477078	0.98786556	0.988135471	0.990265882	0.98373125	0.994821808	0.997288837	0.997399321	0.996520691	0.989006071	0.894931474
DataType:	Audit Logs
UserId	Date	Message
DataType:	Warnings/Errors
Location	Status	Message
-- CRC --
CRC32: B69BF65B
