# Supplementary material for: The Effect of Manuka Honey on dHL-60 Cytokine, Chemokine, and Matrix-Degrading Enzyme Release under Inflammatory Conditions
Source: Med One. Author manuscript; Available in PMC 2019 Jun 26. (PMC6594701; doi:10.20900/mo.20190005)
Supplement: 4 [file NIHMS1026110-supplement-4.csv]

Program	xPONENT		MAGPIX
Build	4.2.1324.0
Date	12/15/2017	11:41 AM
SN	MAGPX13351704
Batch	DEc 14 2017
Version	1
Operator	ben
ComputerName	MAGPIX-PC
Country Code	409
ProtocolName	Ben HL-60 RANTES protocol
ProtocolVersion	2
ProtocolDescription
ProtocolDevelopingCompany	R&D
SampleVolume	50 uL
SampleWash	Off
BatchStartTime	12/15/2017 14:46
BatchStopTime	12/15/2017 15:23
BatchDescription	<None>
ProtocolPlate	Name	Milliplex Black Greiner Plate	Type	96	Plates	1
ProtocolMicrosphere	Map	BP 50 regions	Type	MagPlex	Count	1
ProtocolReporterGain	N/A
ProtocolAnalysis	Type	Quan	Mode	FitOfAllStandards
NormBead	None
ProtocolHeater	Off
Most Recent Calibration and Verification Results:
Last CAL Calibration	Passed 12/14/2017 11:38:01 AM
Last VER Verification	Passed 12/14/2017 11:39:00 AM
Last Fluidics Test	Passed 12/14/2017 11:40:14 AM
CALInfo:
Calibrator
Lot	ExpirationDate	CalibrationTime	CL1Temp	CL2Temp	RP1LongTemp	RP1ShortTemp	CL1Current	CL2Current	RP1LongCurrent	RP1ShortCurrent	CL1Factor	CL2Factor	RP1LongFactor	RP1ShortFactor	Result	MachineSerialNo
B61558	6/30/2019	12/14/2017 11:38	29.1	29.1	29.1	29.1	283	301	329	329	0.00696	0.007	0.00389	0.11591	Pass	MAGPX13351704
AssayLotInfo:
KitName	LotNumber	ExpirationDate	Manufacturer
asdf	L121037	12/24/2017	rnd
Reagent	LotName	LotNumber	ExpirationDate	Manufacturer
Standard1
Standard2
Standard3
Standard4
Standard5
Standard6
Standard7
Samples	24	Min Events	50	Per Bead
Results
DataType:	Median
Location	Sample	CCL5/RANTES	Total Events
1(1,A1)	control 0.5% honey 3H	430	277
2(1,B1)	TGF beta 72 0.5% honey 3H	41	279
3(1,C1)	IL-4 72 0.5% honey 3H	101	413
4(1,D1)	IL-4/13 0.5% honey 3H	116	363
5(1,E1)	LPS 0.5% honey 3H	288	475
6(1,F1)	LPS/fMLP 0.5% honey 3H	79	470
7(1,G1)	LFIG 0.5% honey 3H	634.5	518
8(1,H1)	control 0.5% honey 24H	1057.5	372
9(1,A2)	control 0.5% honey 3H	305	400
10(1,B2)	TGF beta 72 0.5% honey 3H	51	446
11(1,C2)	IL-4 72 0.5% honey 3H	70	422
12(1,D2)	IL-4/13 0.5% honey 3H	80	529
13(1,E2)	LPS 0.5% honey 3H	742.5	354
14(1,F2)	LPS/fMLP 0.5% honey 3H	93	487
15(1,G2)	LFIG 0.5% honey 3H	358	479
16(1,H2)	control 0.5% honey 24H	865	499
17(1,A3)	control 0.5% honey 3H	610	331
18(1,B3)	TGF beta 72 0.5% honey 3H	38	488
19(1,C3)	IL-4 72 0.5% honey 3H	68	531
20(1,D3)	IL-4/13 0.5% honey 3H	104	441
21(1,E3)	LPS 0.5% honey 3H	722	255
22(1,F3)	LPS/fMLP 0.5% honey 3H	96.5	512
23(1,G3)	LFIG 0.5% honey 3H	407	479
24(1,H3)	control 0.5% honey 24H	706	506
25(1,A4)	TGF beta 0.5% honey 24H	3375	331
26(1,B4)	IL-4 72 0.5% honey 24H	1038	389
27(1,C4)	IL-4/13 72 0.5% honey 24H	1226.5	482
28(1,D4)	LPS 0.5% honey 24H	3001	464
29(1,E4)	LPS/fMLP 0.5% honey 24H	2276	406
30(1,F4)	LFIG 0.5% honey 24H	4934	426
31(1,G4)	RPMI blank	5	393
32(1,H4)	control 3H	9	513
33(1,A5)	TGF beta 0.5% honey 24H	3085.5	346
34(1,B5)	IL-4 72 0.5% honey 24H	853	483
35(1,C5)	IL-4/13 72 0.5% honey 24H	1200	414
36(1,D5)	LPS 0.5% honey 24H	3153	433
37(1,E5)	LPS/fMLP 0.5% honey 24H	2128	442
38(1,F5)	LFIG 0.5% honey 24H	4983.5	368
39(1,G5)	RPMI blank	5	554
40(1,H5)	control 3H	26	398
41(1,A6)	TGF beta 0.5% honey 24H	2797	314
42(1,B6)	IL-4 72 0.5% honey 24H	1395	421
43(1,C6)	IL-4/13 72 0.5% honey 24H	1272.5	332
44(1,D6)	LPS 0.5% honey 24H	3294	431
45(1,E6)	LPS/fMLP 0.5% honey 24H	2630.5	392
46(1,F6)	LFIG 0.5% honey 24H	4486.5	404
47(1,G6)	RPMI blank	5	512
48(1,H6)	control 3H	12	529
49(1,A7)	control 24H	25	424
50(1,B7)	Standard1	9994	514
51(1,C7)	Standard2	4236	458
52(1,D7)	Standard3	1356	536
53(1,E7)	Standard4	426	552
54(1,F7)	Standard5	130	441
55(1,G7)	Standard6	46	478
56(1,H7)	Standard7	5	551
57(1,A8)	control 24H	26	471
58(1,B8)	Standard1	10002	489
59(1,C8)	Standard2	4269	533
60(1,D8)	Standard3	1374.5	586
61(1,E8)	Standard4	424	445
62(1,F8)	Standard5	135	448
63(1,G8)	Standard6	48	434
64(1,H8)	Standard7	5	551
65(1,A9)	control 24H	24	405
DataType:	Net MFI
Location	Sample	CCL5/RANTES	Total Events
1(1,A1)	control 0.5% honey 3H	430	277
2(1,B1)	TGF beta 72 0.5% honey 3H	41	279
3(1,C1)	IL-4 72 0.5% honey 3H	101	413
4(1,D1)	IL-4/13 0.5% honey 3H	116	363
5(1,E1)	LPS 0.5% honey 3H	288	475
6(1,F1)	LPS/fMLP 0.5% honey 3H	79	470
7(1,G1)	LFIG 0.5% honey 3H	634.5	518
8(1,H1)	control 0.5% honey 24H	1057.5	372
9(1,A2)	control 0.5% honey 3H	305	400
10(1,B2)	TGF beta 72 0.5% honey 3H	51	446
11(1,C2)	IL-4 72 0.5% honey 3H	70	422
12(1,D2)	IL-4/13 0.5% honey 3H	80	529
13(1,E2)	LPS 0.5% honey 3H	742.5	354
14(1,F2)	LPS/fMLP 0.5% honey 3H	93	487
15(1,G2)	LFIG 0.5% honey 3H	358	479
16(1,H2)	control 0.5% honey 24H	865	499
17(1,A3)	control 0.5% honey 3H	610	331
18(1,B3)	TGF beta 72 0.5% honey 3H	38	488
19(1,C3)	IL-4 72 0.5% honey 3H	68	531
20(1,D3)	IL-4/13 0.5% honey 3H	104	441
21(1,E3)	LPS 0.5% honey 3H	722	255
22(1,F3)	LPS/fMLP 0.5% honey 3H	96.5	512
23(1,G3)	LFIG 0.5% honey 3H	407	479
24(1,H3)	control 0.5% honey 24H	706	506
25(1,A4)	TGF beta 0.5% honey 24H	3375	331
26(1,B4)	IL-4 72 0.5% honey 24H	1038	389
27(1,C4)	IL-4/13 72 0.5% honey 24H	1226.5	482
28(1,D4)	LPS 0.5% honey 24H	3001	464
29(1,E4)	LPS/fMLP 0.5% honey 24H	2276	406
30(1,F4)	LFIG 0.5% honey 24H	4934	426
31(1,G4)	RPMI blank	5	393
32(1,H4)	control 3H	9	513
33(1,A5)	TGF beta 0.5% honey 24H	3085.5	346
34(1,B5)	IL-4 72 0.5% honey 24H	853	483
35(1,C5)	IL-4/13 72 0.5% honey 24H	1200	414
36(1,D5)	LPS 0.5% honey 24H	3153	433
37(1,E5)	LPS/fMLP 0.5% honey 24H	2128	442
38(1,F5)	LFIG 0.5% honey 24H	4983.5	368
39(1,G5)	RPMI blank	5	554
40(1,H5)	control 3H	26	398
41(1,A6)	TGF beta 0.5% honey 24H	2797	314
42(1,B6)	IL-4 72 0.5% honey 24H	1395	421
43(1,C6)	IL-4/13 72 0.5% honey 24H	1272.5	332
44(1,D6)	LPS 0.5% honey 24H	3294	431
45(1,E6)	LPS/fMLP 0.5% honey 24H	2630.5	392
46(1,F6)	LFIG 0.5% honey 24H	4486.5	404
47(1,G6)	RPMI blank	5	512
48(1,H6)	control 3H	12	529
49(1,A7)	control 24H	25	424
50(1,B7)	Standard1	9994	514
51(1,C7)	Standard2	4236	458
52(1,D7)	Standard3	1356	536
53(1,E7)	Standard4	426	552
54(1,F7)	Standard5	130	441
55(1,G7)	Standard6	46	478
56(1,H7)	Standard7	5	551
57(1,A8)	control 24H	26	471
58(1,B8)	Standard1	10002	489
59(1,C8)	Standard2	4269	533
60(1,D8)	Standard3	1374.5	586
61(1,E8)	Standard4	424	445
62(1,F8)	Standard5	135	448
63(1,G8)	Standard6	48	434
64(1,H8)	Standard7	5	551
65(1,A9)	control 24H	24	405
DataType:	Count
Location	Sample	CCL5/RANTES	Total Events
1(1,A1)	control 0.5% honey 3H	277	277
2(1,B1)	TGF beta 72 0.5% honey 3H	279	279
3(1,C1)	IL-4 72 0.5% honey 3H	413	413
4(1,D1)	IL-4/13 0.5% honey 3H	363	363
5(1,E1)	LPS 0.5% honey 3H	475	475
6(1,F1)	LPS/fMLP 0.5% honey 3H	470	470
7(1,G1)	LFIG 0.5% honey 3H	518	518
8(1,H1)	control 0.5% honey 24H	372	372
9(1,A2)	control 0.5% honey 3H	400	400
10(1,B2)	TGF beta 72 0.5% honey 3H	446	446
11(1,C2)	IL-4 72 0.5% honey 3H	422	422
12(1,D2)	IL-4/13 0.5% honey 3H	529	529
13(1,E2)	LPS 0.5% honey 3H	354	354
14(1,F2)	LPS/fMLP 0.5% honey 3H	487	487
15(1,G2)	LFIG 0.5% honey 3H	479	479
16(1,H2)	control 0.5% honey 24H	499	499
17(1,A3)	control 0.5% honey 3H	331	331
18(1,B3)	TGF beta 72 0.5% honey 3H	488	488
19(1,C3)	IL-4 72 0.5% honey 3H	531	531
20(1,D3)	IL-4/13 0.5% honey 3H	441	441
21(1,E3)	LPS 0.5% honey 3H	255	255
22(1,F3)	LPS/fMLP 0.5% honey 3H	512	512
23(1,G3)	LFIG 0.5% honey 3H	479	479
24(1,H3)	control 0.5% honey 24H	506	506
25(1,A4)	TGF beta 0.5% honey 24H	331	331
26(1,B4)	IL-4 72 0.5% honey 24H	389	389
27(1,C4)	IL-4/13 72 0.5% honey 24H	482	482
28(1,D4)	LPS 0.5% honey 24H	464	464
29(1,E4)	LPS/fMLP 0.5% honey 24H	406	406
30(1,F4)	LFIG 0.5% honey 24H	426	426
31(1,G4)	RPMI blank	393	393
32(1,H4)	control 3H	513	513
33(1,A5)	TGF beta 0.5% honey 24H	346	346
34(1,B5)	IL-4 72 0.5% honey 24H	483	483
35(1,C5)	IL-4/13 72 0.5% honey 24H	414	414
36(1,D5)	LPS 0.5% honey 24H	433	433
37(1,E5)	LPS/fMLP 0.5% honey 24H	442	442
38(1,F5)	LFIG 0.5% honey 24H	368	368
39(1,G5)	RPMI blank	554	554
40(1,H5)	control 3H	398	398
41(1,A6)	TGF beta 0.5% honey 24H	314	314
42(1,B6)	IL-4 72 0.5% honey 24H	421	421
43(1,C6)	IL-4/13 72 0.5% honey 24H	332	332
44(1,D6)	LPS 0.5% honey 24H	431	431
45(1,E6)	LPS/fMLP 0.5% honey 24H	392	392
46(1,F6)	LFIG 0.5% honey 24H	404	404
47(1,G6)	RPMI blank	512	512
48(1,H6)	control 3H	529	529
49(1,A7)	control 24H	424	424
50(1,B7)	Standard1	514	514
51(1,C7)	Standard2	458	458
52(1,D7)	Standard3	536	536
53(1,E7)	Standard4	552	552
54(1,F7)	Standard5	441	441
55(1,G7)	Standard6	478	478
56(1,H7)	Standard7	551	551
57(1,A8)	control 24H	471	471
58(1,B8)	Standard1	489	489
59(1,C8)	Standard2	533	533
60(1,D8)	Standard3	586	586
61(1,E8)	Standard4	445	445
62(1,F8)	Standard5	448	448
63(1,G8)	Standard6	434	434
64(1,H8)	Standard7	551	551
65(1,A9)	control 24H	405	405
DataType:	Result
Location	Sample	CCL5/RANTES	Total Events
1(1,A1)	control 0.5% honey 3H	383.3520338	277
2(1,B1)	TGF beta 72 0.5% honey 3H	37.31657124	279
3(1,C1)	IL-4 72 0.5% honey 3H	94.16565651	413
4(1,D1)	IL-4/13 0.5% honey 3H	107.9921359	363
5(1,E1)	LPS 0.5% honey 3H	261.185133	475
6(1,F1)	LPS/fMLP 0.5% honey 3H	73.65799658	470
7(1,G1)	LFIG 0.5% honey 3H	555.3873754	518
8(1,H1)	control 0.5% honey 24H	902.1850306	372
9(1,A2)	control 0.5% honey 3H	275.9658167	400
10(1,B2)	TGF beta 72 0.5% honey 3H	47.02935147	446
11(1,C2)	IL-4 72 0.5% honey 3H	65.17376373	422
12(1,D2)	IL-4/13 0.5% honey 3H	74.596964	529
13(1,E2)	LPS 0.5% honey 3H	644.9032535	354
14(1,F2)	LPS/fMLP 0.5% honey 3H	86.74263627	487
15(1,G2)	LFIG 0.5% honey 3H	321.7559242	479
16(1,H2)	control 0.5% honey 24H	745.561113	499
17(1,A3)	control 0.5% honey 3H	534.9657369	331
18(1,B3)	TGF beta 72 0.5% honey 3H	34.37461081	488
19(1,C3)	IL-4 72 0.5% honey 3H	63.279666	531
20(1,D3)	IL-4/13 0.5% honey 3H	96.94014307	441
21(1,E3)	LPS 0.5% honey 3H	627.9714964	255
22(1,F3)	LPS/fMLP 0.5% honey 3H	89.99469698	512
23(1,G3)	LFIG 0.5% honey 3H	363.7445465	479
24(1,H3)	control 0.5% honey 24H	614.7377602	506
25(1,A4)	TGF beta 0.5% honey 24H	2722.647236	331
26(1,B4)	IL-4 72 0.5% honey 24H	886.3954815	389
27(1,C4)	IL-4/13 72 0.5% honey 24H	1038.400374	482
28(1,D4)	LPS 0.5% honey 24H	2431.63939	464
29(1,E4)	LPS/fMLP 0.5% honey 24H	1867.292598	406
30(1,F4)	LFIG 0.5% honey 24H	3958.611787	426
31(1,G4)	RPMI blank	< 0	393
32(1,H4)	control 3H	4.687112196	513
33(1,A5)	TGF beta 0.5% honey 24H	2497.341356	346
34(1,B5)	IL-4 72 0.5% honey 24H	735.7377407	483
35(1,C5)	IL-4/13 72 0.5% honey 24H	1017.111282	414
36(1,D5)	LPS 0.5% honey 24H	2549.838604	433
37(1,E5)	LPS/fMLP 0.5% honey 24H	1751.611778	442
38(1,F5)	LFIG 0.5% honey 24H	3999.014393	368
39(1,G5)	RPMI blank	< 0	554
40(1,H5)	control 3H	22.43721039	398
41(1,A6)	TGF beta 0.5% honey 24H	2273.041333	314
42(1,B6)	IL-4 72 0.5% honey 24H	1173.22441	421
43(1,C6)	IL-4/13 72 0.5% honey 24H	1075.297656	332
44(1,D6)	LPS 0.5% honey 24H	2659.561904	431
45(1,E6)	LPS/fMLP 0.5% honey 24H	2143.541909	392
46(1,F6)	LFIG 0.5% honey 24H	3597.567272	404
47(1,G6)	RPMI blank	< 0	512
48(1,H6)	control 3H	7.952639603	529
49(1,A7)	control 24H	21.42734884	424
50(1,B7)	Standard1	5115.024096	514
51(1,C7)	Standard2	1699.110621	458
52(1,D7)	Standard3	571.0489456	536
53(1,E7)	Standard4	189.9732084	552
54(1,F7)	Standard5	60.40078046	441
55(1,G7)	Standard6	21.09485313	478
56(1,H7)	Standard7	< 0	551
57(1,A8)	control 24H	22.43721039	471
58(1,B8)	Standard1	5125.630825	489
59(1,C8)	Standard2	1712.194026	533
60(1,D8)	Standard3	578.4343389	586
61(1,E8)	Standard4	189.1214633	445
62(1,F8)	Standard5	62.67814016	448
63(1,G8)	Standard6	22.06467345	434
64(1,H8)	Standard7	< 0	551
65(1,A9)	control 24H	20.41463363	405
DataType:	Range
Location	Sample	CCL5/RANTES	Total Events
1(1,A1)	control 0.5% honey 3H		277
2(1,B1)	TGF beta 72 0.5% honey 3H		279
3(1,C1)	IL-4 72 0.5% honey 3H		413
4(1,D1)	IL-4/13 0.5% honey 3H		363
5(1,E1)	LPS 0.5% honey 3H		475
6(1,F1)	LPS/fMLP 0.5% honey 3H		470
7(1,G1)	LFIG 0.5% honey 3H		518
8(1,H1)	control 0.5% honey 24H		372
9(1,A2)	control 0.5% honey 3H		400
10(1,B2)	TGF beta 72 0.5% honey 3H		446
11(1,C2)	IL-4 72 0.5% honey 3H		422
12(1,D2)	IL-4/13 0.5% honey 3H		529
13(1,E2)	LPS 0.5% honey 3H		354
14(1,F2)	LPS/fMLP 0.5% honey 3H		487
15(1,G2)	LFIG 0.5% honey 3H		479
16(1,H2)	control 0.5% honey 24H		499
17(1,A3)	control 0.5% honey 3H		331
18(1,B3)	TGF beta 72 0.5% honey 3H		488
19(1,C3)	IL-4 72 0.5% honey 3H		531
20(1,D3)	IL-4/13 0.5% honey 3H		441
21(1,E3)	LPS 0.5% honey 3H		255
22(1,F3)	LPS/fMLP 0.5% honey 3H		512
23(1,G3)	LFIG 0.5% honey 3H		479
24(1,H3)	control 0.5% honey 24H		506
25(1,A4)	TGF beta 0.5% honey 24H		331
26(1,B4)	IL-4 72 0.5% honey 24H		389
27(1,C4)	IL-4/13 72 0.5% honey 24H		482
28(1,D4)	LPS 0.5% honey 24H		464
29(1,E4)	LPS/fMLP 0.5% honey 24H		406
30(1,F4)	LFIG 0.5% honey 24H		426
31(1,G4)	RPMI blank		393
32(1,H4)	control 3H		513
33(1,A5)	TGF beta 0.5% honey 24H		346
34(1,B5)	IL-4 72 0.5% honey 24H		483
35(1,C5)	IL-4/13 72 0.5% honey 24H		414
36(1,D5)	LPS 0.5% honey 24H		433
37(1,E5)	LPS/fMLP 0.5% honey 24H		442
38(1,F5)	LFIG 0.5% honey 24H		368
39(1,G5)	RPMI blank		554
40(1,H5)	control 3H		398
41(1,A6)	TGF beta 0.5% honey 24H		314
42(1,B6)	IL-4 72 0.5% honey 24H		421
43(1,C6)	IL-4/13 72 0.5% honey 24H		332
44(1,D6)	LPS 0.5% honey 24H		431
45(1,E6)	LPS/fMLP 0.5% honey 24H		392
46(1,F6)	LFIG 0.5% honey 24H		404
47(1,G6)	RPMI blank		512
48(1,H6)	control 3H		529
49(1,A7)	control 24H		424
50(1,B7)	Standard1		514
51(1,C7)	Standard2		458
52(1,D7)	Standard3		536
53(1,E7)	Standard4		552
54(1,F7)	Standard5		441
55(1,G7)	Standard6		478
56(1,H7)	Standard7		551
57(1,A8)	control 24H		471
58(1,B8)	Standard1		489
59(1,C8)	Standard2		533
60(1,D8)	Standard3		586
61(1,E8)	Standard4		445
62(1,F8)	Standard5		448
63(1,G8)	Standard6		434
64(1,H8)	Standard7		551
65(1,A9)	control 24H		405
DataType:	Avg Net MFI
Sample	CCL5/RANTES
Standard1	9998
Standard2	4252.5
Standard3	1365.25
Standard4	425
Standard5	132.5
Standard6	47
Standard7	5
control 0.5% honey 3H	448.3333333
TGF beta 72 0.5% honey 3H	43.33333333
IL-4 72 0.5% honey 3H	79.66666667
IL-4/13 0.5% honey 3H	100
LPS 0.5% honey 3H	584.1666667
LPS/fMLP 0.5% honey 3H	89.5
LFIG 0.5% honey 3H	466.5
control 0.5% honey 24H	876.1666667
TGF beta 0.5% honey 24H	3085.833333
IL-4 72 0.5% honey 24H	1095.333333
IL-4/13 72 0.5% honey 24H	1233
LPS 0.5% honey 24H	3149.333333
LPS/fMLP 0.5% honey 24H	2344.833333
LFIG 0.5% honey 24H	4801.333333
RPMI blank	5
control 3H	15.66666667
control 24H	25
DataType:	Avg Result
Sample	CCL5/RANTES
Standard1	5120.32746
Standard2	1705.652324
Standard3	574.7416423
Standard4	189.5473358
Standard5	61.53946031
Standard6	21.57976329
Standard7	< 0
control 0.5% honey 3H	398.0945291
TGF beta 72 0.5% honey 3H	39.57351117
IL-4 72 0.5% honey 3H	74.20636208
IL-4/13 0.5% honey 3H	93.17641431
LPS 0.5% honey 3H	511.3532943
LPS/fMLP 0.5% honey 3H	83.46510994
LFIG 0.5% honey 3H	413.6292821
control 0.5% honey 24H	754.1613013
TGF beta 0.5% honey 24H	2497.676642
IL-4 72 0.5% honey 24H	931.7858772
IL-4/13 72 0.5% honey 24H	1043.603104
LPS 0.5% honey 24H	2547.013299
LPS/fMLP 0.5% honey 24H	1920.815428
LFIG 0.5% honey 24H	3851.731151
RPMI blank	< 0
control 3H	11.69232073
control 24H	21.42639762
DataType:	Avg Range
Sample	CCL5/RANTES
Standard1
Standard2
Standard3
Standard4
Standard5
Standard6
Standard7
control 0.5% honey 3H
TGF beta 72 0.5% honey 3H
IL-4 72 0.5% honey 3H
IL-4/13 0.5% honey 3H
LPS 0.5% honey 3H
LPS/fMLP 0.5% honey 3H
LFIG 0.5% honey 3H
control 0.5% honey 24H
TGF beta 0.5% honey 24H
IL-4 72 0.5% honey 24H
IL-4/13 72 0.5% honey 24H
LPS 0.5% honey 24H
LPS/fMLP 0.5% honey 24H
LFIG 0.5% honey 24H
RPMI blank
control 3H
control 24H
DataType:	%CV Replicates
Sample	CCL5/RANTES
Standard1	0.146476767
Standard2	0.542394496
Standard3	0.908627688
Standard4	0.317743715
Standard5	2.616754316
Standard6	3.177822273
Standard7	0
control 0.5% honey 3H	32.68766465
TGF beta 72 0.5% honey 3H	16.73438167
IL-4 72 0.5% honey 3H	23.32843197
IL-4/13 0.5% honey 3H	18.25864279
LPS 0.5% honey 3H	42.40069014
LPS/fMLP 0.5% honey 3H	10.36056965
LFIG 0.5% honey 3H	30.11109338
control 0.5% honey 24H	19.0829851
TGF beta 0.5% honey 24H	9.000490109
IL-4 72 0.5% honey 24H	23.85175666
IL-4/13 72 0.5% honey 24H	2.820997849
LPS 0.5% honey 24H	4.475340613
LPS/fMLP 0.5% honey 24H	10.48369124
LFIG 0.5% honey 24H	5.738651865
RPMI blank	0
control 3H	80.80096529
control 24H	4.719826141
DataType:	% Recovery
Location	Sample	CCL5/RANTES
50(1,B7)	Standard1	99.9
51(1,C7)	Standard2	99.56
52(1,D7)	Standard3	100.38
53(1,E7)	Standard4	100.18
54(1,F7)	Standard5	95.56
55(1,G7)	Standard6	100.12
56(1,H7)	Standard7	N/A
58(1,B8)	Standard1	100.11
59(1,C8)	Standard2	100.32
60(1,D8)	Standard3	101.68
61(1,E8)	Standard4	99.73
62(1,F8)	Standard5	99.16
63(1,G8)	Standard6	104.72
64(1,H8)	Standard7	N/A
DataType:	Comments
Location	Sample	CCL5/RANTES
1(1,A1)	control 0.5% honey 3H
2(1,B1)	TGF beta 72 0.5% honey 3H
3(1,C1)	IL-4 72 0.5% honey 3H
4(1,D1)	IL-4/13 0.5% honey 3H
5(1,E1)	LPS 0.5% honey 3H
6(1,F1)	LPS/fMLP 0.5% honey 3H
7(1,G1)	LFIG 0.5% honey 3H
8(1,H1)	control 0.5% honey 24H
9(1,A2)	control 0.5% honey 3H
10(1,B2)	TGF beta 72 0.5% honey 3H
11(1,C2)	IL-4 72 0.5% honey 3H
12(1,D2)	IL-4/13 0.5% honey 3H
13(1,E2)	LPS 0.5% honey 3H
14(1,F2)	LPS/fMLP 0.5% honey 3H
15(1,G2)	LFIG 0.5% honey 3H
16(1,H2)	control 0.5% honey 24H
17(1,A3)	control 0.5% honey 3H
18(1,B3)	TGF beta 72 0.5% honey 3H
19(1,C3)	IL-4 72 0.5% honey 3H
20(1,D3)	IL-4/13 0.5% honey 3H
21(1,E3)	LPS 0.5% honey 3H
22(1,F3)	LPS/fMLP 0.5% honey 3H
23(1,G3)	LFIG 0.5% honey 3H
24(1,H3)	control 0.5% honey 24H
25(1,A4)	TGF beta 0.5% honey 24H
26(1,B4)	IL-4 72 0.5% honey 24H
27(1,C4)	IL-4/13 72 0.5% honey 24H
28(1,D4)	LPS 0.5% honey 24H
29(1,E4)	LPS/fMLP 0.5% honey 24H
30(1,F4)	LFIG 0.5% honey 24H
31(1,G4)	RPMI blank
32(1,H4)	control 3H
33(1,A5)	TGF beta 0.5% honey 24H
34(1,B5)	IL-4 72 0.5% honey 24H
35(1,C5)	IL-4/13 72 0.5% honey 24H
36(1,D5)	LPS 0.5% honey 24H
37(1,E5)	LPS/fMLP 0.5% honey 24H
38(1,F5)	LFIG 0.5% honey 24H
39(1,G5)	RPMI blank
40(1,H5)	control 3H
41(1,A6)	TGF beta 0.5% honey 24H
42(1,B6)	IL-4 72 0.5% honey 24H
43(1,C6)	IL-4/13 72 0.5% honey 24H
44(1,D6)	LPS 0.5% honey 24H
45(1,E6)	LPS/fMLP 0.5% honey 24H
46(1,F6)	LFIG 0.5% honey 24H
47(1,G6)	RPMI blank
48(1,H6)	control 3H
49(1,A7)	control 24H
50(1,B7)	Standard1
51(1,C7)	Standard2
52(1,D7)	Standard3
53(1,E7)	Standard4
54(1,F7)	Standard5
55(1,G7)	Standard6
56(1,H7)	Standard7
57(1,A8)	control 24H
58(1,B8)	Standard1	Extrapolated
59(1,C8)	Standard2
60(1,D8)	Standard3
61(1,E8)	Standard4
62(1,F8)	Standard5
63(1,G8)	Standard6
64(1,H8)	Standard7
65(1,A9)	control 24H
DataType:	Units
Analyte:	CCL5/RANTES
BeadID:	36
Units:	pg/mL
DataType:	Standard Expected Concentration
Reagent	CCL5/RANTES
Standard1	5120
Standard2	1706.666667
Standard3	568.8888889
Standard4	189.6296296
Standard5	63.20987654
Standard6	21.06995885
Standard7	0
DataType:	Control Expected Concentration
Reagent	CCL5/RANTES
DataType:	Control Range - Low
Reagent	CCL5/RANTES
DataType:	Control Range - High
Reagent	CCL5/RANTES
DataType:	Per Bead Count
Analyte:	CCL5/RANTES
BeadID:	36
Per Bead:	50
DataType:	Dilution Factor
Location	Sample	Dilution Factor
1(1,A1)	control 0.5% honey 3H	2
2(1,B1)	TGF beta 72 0.5% honey 3H	2
3(1,C1)	IL-4 72 0.5% honey 3H	2
4(1,D1)	IL-4/13 0.5% honey 3H	2
5(1,E1)	LPS 0.5% honey 3H	2
6(1,F1)	LPS/fMLP 0.5% honey 3H	2
7(1,G1)	LFIG 0.5% honey 3H	2
8(1,H1)	control 0.5% honey 24H	2
9(1,A2)	control 0.5% honey 3H	2
10(1,B2)	TGF beta 72 0.5% honey 3H	2
11(1,C2)	IL-4 72 0.5% honey 3H	2
12(1,D2)	IL-4/13 0.5% honey 3H	2
13(1,E2)	LPS 0.5% honey 3H	2
14(1,F2)	LPS/fMLP 0.5% honey 3H	2
15(1,G2)	LFIG 0.5% honey 3H	2
16(1,H2)	control 0.5% honey 24H	2
17(1,A3)	control 0.5% honey 3H	2
18(1,B3)	TGF beta 72 0.5% honey 3H	2
19(1,C3)	IL-4 72 0.5% honey 3H	2
20(1,D3)	IL-4/13 0.5% honey 3H	2
21(1,E3)	LPS 0.5% honey 3H	2
22(1,F3)	LPS/fMLP 0.5% honey 3H	2
23(1,G3)	LFIG 0.5% honey 3H	2
24(1,H3)	control 0.5% honey 24H	2
25(1,A4)	TGF beta 0.5% honey 24H	2
26(1,B4)	IL-4 72 0.5% honey 24H	2
27(1,C4)	IL-4/13 72 0.5% honey 24H	2
28(1,D4)	LPS 0.5% honey 24H	2
29(1,E4)	LPS/fMLP 0.5% honey 24H	2
30(1,F4)	LFIG 0.5% honey 24H	2
31(1,G4)	RPMI blank	2
32(1,H4)	control 3H	2
33(1,A5)	TGF beta 0.5% honey 24H	2
34(1,B5)	IL-4 72 0.5% honey 24H	2
35(1,C5)	IL-4/13 72 0.5% honey 24H	2
36(1,D5)	LPS 0.5% honey 24H	2
37(1,E5)	LPS/fMLP 0.5% honey 24H	2
38(1,F5)	LFIG 0.5% honey 24H	2
39(1,G5)	RPMI blank	2
40(1,H5)	control 3H	2
41(1,A6)	TGF beta 0.5% honey 24H	2
42(1,B6)	IL-4 72 0.5% honey 24H	2
43(1,C6)	IL-4/13 72 0.5% honey 24H	2
44(1,D6)	LPS 0.5% honey 24H	2
45(1,E6)	LPS/fMLP 0.5% honey 24H	2
46(1,F6)	LFIG 0.5% honey 24H	2
47(1,G6)	RPMI blank	2
48(1,H6)	control 3H	2
49(1,A7)	control 24H	2
50(1,B7)	Standard1
51(1,C7)	Standard2
52(1,D7)	Standard3
53(1,E7)	Standard4
54(1,F7)	Standard5
55(1,G7)	Standard6
56(1,H7)	Standard7
57(1,A8)	control 24H	2
58(1,B8)	Standard1
59(1,C8)	Standard2
60(1,D8)	Standard3
61(1,E8)	Standard4
62(1,F8)	Standard5
63(1,G8)	Standard6
64(1,H8)	Standard7
65(1,A9)	control 24H	2
DataType:	Analysis Types
Analyte:	CCL5/RANTES
AnalysisType	Logistic 5P Weighted
DataType:	Analysis Coefficients
Analyte:	CCL5/RANTES
Coefficient A	5.00623091
Coefficient B	11565.06463
Coefficient C	4327.513589
Coefficient D	-3.300043991
Coefficient F	0.32113661
DataType:	R^2
Analyte:	CCL5/RANTES
Value	0.99960143
DataType:	Audit Logs
UserId	Date	Message
DataType:	Warnings/Errors
Location	Status	Message
-- CRC --
CRC32: 94C6C890
